# Supplementary material for: Comparative metabarcoding and biodiversity of gut-associated fungal assemblages of Dendroctonus species (Curculionidae: Scolytinae)
Source: Front Microbiol. 2024 Mar 7;15:1360488. doi: 10.3389/fmicb.2024.1360488 (PMC10959539; doi:10.3389/fmicb.2024.1360488)
Supplement: Supplementary file 1 [file Table_1.XLSX]

## Sheet: Hoja1
Supplementary Table 1. Ecological network analysis (MENA) of the fungal assemblages from the gut of 14 species of Dendroctonus genus. In each ASVs show the negative and positive interactions between the module and outside the module.
Fungi / Dendroctonus species	D. adjunctus	D. approximattus	D. barberi	D. brevicomis	D. frontalis	D. mesoamericanus	D. mexicanus	D. parallelocollis	D. ponderosae	D. rhizophagus	D. rufipennis	D. terebrans	D. valens	D. vitei
Candida
C. arabinofermentas
C. gorgassi
C. nitratophila
C. oregonensis
C. parapsilosis
C. picea
C. ponderosae
C. railenensis
C. sithepensis
C. vriecaea
Candida sp.
Cyberlindnera
Cyberlindnera americana
Nakazawaea (=Pichia)
Nakazawaea ambrosiae
N. ernobi
N. holsti
Nakazawaea sp.
Ogataea
O. pini
O. neixiangensis
Yamadazima (=Pichia)
Y. scolity
Y. mexicana
Y. tenuis
Cladosporium
C. cladosporoides
Cladosporium sp.
