# Supplementary material for: Comparative metabarcoding and biodiversity of gut-associated fungal assemblages of Dendroctonus species (Curculionidae: Scolytinae)
Source: Front Microbiol. 2024 Mar 7;15:1360488. doi: 10.3389/fmicb.2024.1360488 (PMC10959539; doi:10.3389/fmicb.2024.1360488)
Supplement: Supplementary file 2 [file Table_2.XLSX]

## Sheet: functional_guild
Supplementary Table 2. FUNGuild analysis. The table show all ASVs identified in the fungal assemblages from the gut of 14 species of Dendroctonus genus. The data in the table was completed with information from specialized literature.
ASV	Taxonomy	Access number	Confidence	Trophic Mode	Guild	GrowthForm	Trait	Confidence Ranking	Notes	Citation Source
Abs_gla1	Absidia glauca	NR_111658.1	1	Saprotroph	Saprotroph	Colonies with hyphae that often form arched stolons with rhizoids	Formation of smooth-walled zygospores	Probable	Members are ubiquitous in soil and also often associated with warm decaying plant matter, such as compost heaps. Some Absidia can be used to produce chitin, chitosan, and chitooligosaccharides and hydrocortisone	Tedersoo L, et al. 2014. Science 346:e1256688 ((https://doi.org/10.1126/science.1256688)); Nguyen T. T., et al., 2016. Mycobiology, 44(1), 29-37 ((https://doi.org/10.5941/MYCO.2016.44.1.29)); Zong TK, et al. 2021. Frontiers in Microbiology 12:677836.
Abs_gla2	Absidia glauca	OP675900.1	1	Saprotroph	Saprotroph	Colonies with hyphae that often form arched stolons with rhizoids	Formation of smooth-walled zygospores	Probable	Members are ubiquitous in soil and also often associated with warm decaying plant matter, such as compost heaps. Some Absidia can be used to produce chitin, chitosan, and chitooligosaccharides and hydrocortisone	Tedersoo L, et al. 2014. Science 346:e1256688 ((https://doi.org/10.1126/science.1256688)); Nguyen T. T., et al., 2016. Mycobiology, 44(1), 29-37 ((https://doi.org/10.5941/MYCO.2016.44.1.29)); Zong TK, et al. 2021. Frontiers in Microbiology 12:677836.
Aka_att1	Akanthomyces attenuatus	MN736538.1	0.700838	Pathotroph	Animal and Plant Pathogen	Microfungus	This fungus begins its colonization by the adhesion of spores to the insect cuticle, germination, and hyphal growth	Probable	This fungu is pathogen of whitefly, aphid, thrips, variety of insect orders and mite groups	Tedersoo L, et al. 2014. Science 346:e1256688 ((https://doi.org/10.1126/science.1256688)); Nguyen T. T., et al., 2016. Mycobiology, 44(1), 29-37 ((https://doi.org/10.5941/MYCO.2016.44.1.29)); Zong TK, et al. 2021. Frontiers in Microbiology 12:677836.; Du C, et al., 2019. Insects, 10: 168. ((https://doi.org/10.3390/insects10060168))
Aka_sp1	Akanthomyces	MT644336.1	1	Pathotroph	Animal and Plant Pathogen	Microfungus	This fungi is characterized it by cylindrical synnemata covered by a hymenium-like layer of phialides producing one-celled catenulate conidia	Probable	This genus is fungal pathogens of insects and plants	Tedersoo L, et al. 2014. Science 346:e1256688 ((https://doi.org/10.1126/science.1256688))
Alt_alt1	Alternaria	OR295218.1	0.999997	Pathotroph-Saprotroph	Endophyte-Lichen Parasite-Plant Pathogen-Undefined Saprotroph	Microfungus	Group of taxa with similar patterns of sporulation and sharing a high degree of conidial morphological characters	Probable	Necrotrophic pathogens and saprobes, especially associated with grasses. Many species are seed-borne (Cannon & Kirk 2007). Many species are saprotrophs or plant pathogens, which can accumulate toxic metabolites in the edible parts of plants	Cannon PF, Kirk PM. 2007. Fungal Families of the World. CAB International, Cambridge (ISBN: 978-0851998275); David AS, et al. 2016. Microbial Ecology 71:912-926 ((https://doi.org/10.1007/s00248-015-0712-6)); Lawrey JD, Diederich P. 2016. ((http://www.lichenicolous.net (accessed 24 May 2017)) ((http://www.lichenicolous.net))
Amb_lla1	Ambrosiozyma llanquihuensis	KY101640.1	0.903254	Saprotroph	Saprotroph	Yeast	The cells are subglobose to ovoid and pseudohyphae consist of branched chains of elongate cells with ver- ticils of ovoid blastoconidia	Probable	Isolated from galleries bored by ambrosia beetles (Endoh R, et al. 2008) and mountain streams (Kurtzman & Robnett 2013) and fallen tree	Endoh R, et al. 2008. Antonie van Leeuwenhoek 94:365-376 ((https://doi.org/10.1007/s10482-008-9253-z))
Asp_con	Aspergillus conicus	OP978723.1	0.999996	Saprotroph	Saprotroph	Microfungus	Conidiogenous cells uniseriate, borne on the uppermost part of the vesicle only	Probable	Isolate from food	Hagiuda, R, et al. 2022. Biocontrol Science, 27(2), 65-80 ((https://doi.org/10.4265/bio.27.65))
Asp_gla1	Aspergillus glabripes	NR_111658	0.998155	Saprotroph	Saprotroph	Microfungus	Heterothallic, rotting wood	Probable	It has been reported to produce mycophenolic acid and asperphenamate and isolated from office folders	Sklenar, F, et al., 2017 Studies in Mycology. 88: 161–236. ((https://doi.org/10.1016/j.simyco.2017.09.002))
Asp_rub1	Aspergillus ruber	NR_131286	0.999999	Saprotroph	Saprotroph	Microfungus	Colonies are plane, deep, dense and velutinous, sometimes floccose; mycelium yellow to bright orange; conidiophores and developing cleistothecia ; reverse pale yellow to orange brown	Probable	Isolated from Dermestidae (Coleoptera). Coffee beans in the UK, tea and soil in China, and malt dust in the Czech Republic	Irinyi L, et al. 2015. Medical Mycology 53:313-337 ((https://doi.org/10.1093/mmy/myv008)); Jaber, S, et al., 2016. Parasit Vectors. 9(1), 491 ((http://dx.doi.org/10.1186/s13071-016-1763-3)); Chen, AJ et al., 2017. Studies in Mycology. 88: 37–135. ((doi:10.1016/j.simyco.2017.07.001))
Asp_scl1	Aspergillus sclerotiorum	MT534582.1	0.999959	Saprotroph	Saprotroph	Microfungus	This fungus has lipolytic activity	Probable	A. sclerotiorum has been reported to produce penicillic acid, xanthomegnin, viomellein, and vioxanthin. It is isolated of soil and air	Visagie, CM et al., 2014. Studies in Mycology. 78: 1–61 ((https://doi.org/10.1016/j.simyco.2014.07.001))
Asp_sp1	Aspergillus	OR141148.1	0.999982	Pathotroph-Saprotroph-Symbiotroph	Pathotroph-Saprotroph-Symbiotroph	Microfungus	The morphology of the conidiophore, the structure that bears asexual spores, is the most important taxonomic character	Probable	Aspergillus is a diverse genus occurring worldwide, species from this genus are considered important roles as decomposers of organic materials and cause destructive rots in agricultural products and the food industry, where they produce a wide range of mycotoxins. Some Aspergillus species function as plant and/or animal pathogens o symbiont	NA
Asp_sub1	Aspergillus subramanianii	OP978725.1	0.999975	Saprotroph	Saprotroph	Microfungus	Colony surface floccose; mycelial areas white; sporulation light yellow	Probable	The fungus produces the extrolites ochratoxin A, aspergamides, aspochracin, penicillic acid, cf. aurantiamin, petromuirin. Belongs to the Aspergillus section Circumdati. This fungus was isolated from unsown soil with permetrine, air, house dust	Visagie et al. 2014. Studies in Mycology. 1-61 ((https://doi.org/10.1016/j.simyco.2014.07.001)); Sánchez E., et al., 2021. Microorganisms 9:115 ((https://doi.org/10.3390/microorganisms9010115))
Aur_leu1	Aureobasidium leucospermi	OL471453.1	0.999984	Pathotroph-Saprotroph-Symbiotroph	Animal Pathogen-Endophyte-Epiphyte-Plant Pathogen-Undefined Saprotroph	Facultative Yeast	Leaf spots subcircular irregular, amphigenous, necrotic, sunken, pale to medium brown with a raised, dark brown margin	Possible	A. leucospermi was isolated from fruit, pine surface, Anacardium humile, Campeiostachys nutans, Vacuum filter from cleanroom and Bromeliad	Costa IPMW, et al. 2012. Mycotaxon 119:e26 ((http://mycotaxon.com/resources/checklists/costa_v119_checklist.pdf)); Tedersoo L, et al. 2014. Science 346:e1256688; ((https://doi.org/10.1126/science.1256688)); Wachowska U, Głowacka K. 2014. BioControl 59:635-645 ((https://doi.org/10.1007/s10526-014-9596-5)); Irinyia L, et al. 2016. Fungal Biology 120:125-136 ((https://doi.org/10.1016/j.funbio.2015.0…
Bea_bas1	Beauveria bassiana	MN401664.1	0.978255	Pathotroph	Animal Pathogen; Entomopathogenic fungus	Microfungus	It is the anamorph stage of Cordyceps bassiana	Probable	Beauveria bassiana is well-known as an entomopathogenic fungus and has potential as a dual purpose microbial control organism, against both insect pests and plant pathogens	Ownley, BH, et al., 2008. Journal of Invertebrate Pathology. 98: 267-270. ((https://doi.org/10.1016/j.jip.2008.01.010))
Bea_bas2	Beauveria bassiana	KC253900.1	0.999996	Pathotroph	Animal Pathogen; Entomopathogenic fungus	Microfungus	It is the anamorph stage of Cordyceps bassiana	Probable	Beauveria bassiana is well-known as an entomopathogenic fungus and has potential as a dual purpose microbial control organism, against both insect pests and plant pathogens	Ownley, BH, et al., 2008. Journal of Invertebrate Pathology. 98: 267-270. ((https://doi.org/10.1016/j.jip.2008.01.010))
Bea_pse1	Beauveria pseudobassiana	NR_111599.1	1	Pathotroph	Animal Pathogen; Entomopathogenic fungus	Microfungus	Ascospores filiform; has stomata	Probable	Isolated from soil and insects. Entomopathogenic fungus and develops conidia on insect cadavers	Wang, Y., et al., 2020. Journal of Invertebrate Pathology, 172, 107333. ((https://doi.org/10.1016/j.jip.2020.107333)); Tedersoo L, et al. 2014. Science 346:e1256688 ((https://doi.org/10.1126/science.1256688))
Bip_cyn1	Bipolaris cynodontis	OP580172.1	0.999911	Pathotroph-Saprotroph	Endophyte-Lichen Parasite-Plant Pathogen-Undefined Saprotroph	Microfungus	Bipolaroxin is a phytotoxin produced by this fungi	Probable	Necrotrophic pathogens and saprobes, especially associated with grasses. Many species are seed-borne (Cannon & Kirk 2007). Endophytic fungus from Ficus religiosa	Cannon PF, Kirk PM. 2007. Fungal Families of the World. CAB International, Cambridge (ISBN: 978-0851998275); David AS, et al. 2016. Microbial Ecology 71:912-926 ((https://doi.org/10.1007/s00248-015-0712-6)); Lawrey JD, Diederich P. 2016. http://www.lichenicolous.net (accessed 24 May 2017) ((http://www.lichenicolous.net))
Bla_pro1	Blastobotrys proliferans	MT649918.1	0.904131	Pathotroph	Animal Pathogen	Yeast	B. proliferans is characterized by conidiophores that proliferate along a main axis, a single and central micropore or closure line occurs in septa	Probable	B. proliferans was isolated from a mite-infested nut, fish and rhyzosphere	Irinyi L, et al. 2015. Medical Mycology 53:313-337 ((https://doi.org/10.1093/mmy/myv008)); Kurtzman C, et al. (Eds.). 2011. The yeasts: a taxonomic study. Elsevier ((https://www.elsevier.com/books/the-yeasts/kurtzman/978-0-444-52149-1))
But_eus1	Butlerelfia eustacei	MH861276.1	1	Pathotroph	Plant Pathogen	Fungu	A heterothallic pathogene of apples	Probable	The genus has a single corticioid species Butlerelfia eustacei. One of the causal agents of fisheye rot of apples in cold storage, long known under the inapplicable name of Corticium centrifugum sensu Butler, is redescribed as Butlerelfia eustacei	The American Phytopathological Society Common Names of Plant Diseases ((http://www.apsnet.org/publications/commonnames/Pages/default.aspx)); Weresub, LK et al., 1980. Canadian Journal of Botany. 58: 137–46. ((https://doi.org/10.1139/b80-016)
Can_ara1	Candida arabinofermentans	KY106303.1	0.998778	Saprotroph-Symbiotroph	Endophyte-Endosymbiont-Epiphyte-Soil Saprotroph-Undefined Saprotroph	Dimorphic Yeast	Growth is tannish-white, glistening and mucoid. In contrast, growth on YM agar is butyrous. Growth under nitrogen lim- itation (YCB agar) is mucoid and runny.	Probable	Isolated from the gut of several Dendroctonus species and frass of other insects associated. The existence of three independent isolates from insect frass of conifers is regarded as evidence that the species is associated with tree-boring insects	Rivera FN, et al. 2009. Biological Journal of the Linnean Society 98(2):325-342 ((https://doi.org/10.1111/j.1095-8312.2009.01289.x)); Moremi ME, et al. 2020. International Journal of Microbiology ID 5670936:13 ((https://doi.org/10.1155/2020/5670936)): Kurtzman C, et al. (Eds.). 2011. The yeasts: a taxonomic study. Elsevier ((https://www.elsevier.com/books/the-yeasts/kurtzman/978-0-444-52149-1))
Can_gor1	Candida gorgasii	KY102113.1	0.866205	Saprotroph-Symbiotroph	Endophyte-Endosymbiont-Epiphyte-Soil Saprotroph-Undefined Saprotroph	Dimorphic Yeast	Cells are globose to subglobose and pseudohyphae are present.Aerobic growth is white and slightly fuzzy	Probable	The single strain from the gut of an unidentified cerambycid beetle, Panama. This asexual genus is polyphyletic and contain species that function very differently depend on what they are. Caution should be taken when interpreting guilds for Candida species	Manolakaki D, et al. 2010. Virulence. 1: 367-375 ((https://doi.org/10.4161/viru.1.5.12796)); Mekbib SB, et al. 2011. Tropical Plant Pathology 36:233-240. The yeasts: a taxonomic study. Elsevier ((https://www.elsevier.com/books/the-yeasts/kurtzman/978-0-444-52149-1)) ((https://doi.org/10.1590/S1982-56762011000400004))
Can_gor2	Candida gorgasii	FJ172252.1	0.870406	Saprotroph-Symbiotroph	Endophyte-Endosymbiont-Epiphyte-Soil Saprotroph-Undefined Saprotroph	Dimorphic Yeast	Cells are globose to subglobose and pseudohyphae are present.Aerobic growth is white and slightly fuzzy	Probable	The single strain from the gut of an unidentified cerambycid beetle, Panama. This asexual genus is polyphyletic and contain species that function very differently depend on what they are. Caution should be taken when interpreting guilds for Candida species	Manolakaki D, et al. 2010. Virulence. 1: 367-375 ((https://doi.org/10.4161/viru.1.5.12796)); Mekbib SB, et al. 2011. Tropical Plant Pathology 36:233-240. The yeasts: a taxonomic study. Elsevier ((https://www.elsevier.com/books/the-yeasts/kurtzman/978-0-444-52149-1)) ((https://doi.org/10.1590/S1982-56762011000400004))
Can_nit1	Candida nitratophila	NR_155560.1	0.749147	Saprotroph-Symbiotroph	Endophyte-Endosymbiont-Epiphyte-Soil Saprotroph-Undefined Saprotroph	Dimorphic Yeast	Aerobic growth is off-white, butyrous, mostly smooth, soft, glossy and with an entire margin. Growth on erythritol	Probable	Associated with the beetles Ips spp. and Dendroctonus spp.	Hipkin CR, et al. 1990. New phytologist 114: 429-434 ((https://doi.org/10.1111/j.1469-8137.1990.tb00410.x)); Kurtzman C, et al. (Eds.). 2011. The yeasts: a taxonomic study. Elsevier ((https://www.elsevier.com/books/the-yeasts/kurtzman/978-0-444-52149-1))
Can_nit2	Candida nitratophila	OK052174.1	1	Saprotroph-Symbiotroph	Endophyte-Endosymbiont-Epiphyte-Soil Saprotroph-Undefined Saprotroph	Dimorphic Yeast	Aerobic growth is off-white, butyrous, mostly smooth, soft, glossy and with an entire margin. Growth on erythritol	Probable	Associated with the beetles Ips spp. and Dendroctonus spp.	Hipkin CR, et al. 1990. New phytologist 114: 429-434 ((https://doi.org/10.1111/j.1469-8137.1990.tb00410.x)); Kurtzman C, et al. (Eds.). 2011. The yeasts: a taxonomic study. Elsevier ((https://www.elsevier.com/books/the-yeasts/kurtzman/978-0-444-52149-1))
Can_nit3	Candida nitratophila	OK051837.1	0.750316	Saprotroph-Symbiotroph	Endophyte-Endosymbiont-Epiphyte-Soil Saprotroph-Undefined Saprotroph	Dimorphic Yeast	Aerobic growth is off-white, butyrous, mostly smooth, soft, glossy and with an entire margin. Growth on erythritol	Probable	Associated with the beetles Ips spp. and Dendroctonus spp.	Hipkin CR, et al. 1990. New phytologist 114: 429-434 ((https://doi.org/10.1111/j.1469-8137.1990.tb00410.x)); Kurtzman C, et al. (Eds.). 2011. The yeasts: a taxonomic study. Elsevier ((https://www.elsevier.com/books/the-yeasts/kurtzman/978-0-444-52149-1))
Can_ore1	Candida oregonensis	NR_155006	0.863407	Pathotroph-Saprotroph-Symbiotroph	Animal Pathogen-Endophyte-Endosymbiont-Epiphyte-Soil Saprotroph-Undefined Saprotroph	Dimorphic Yeast	Pseudohyphal	Probable	This asexual genus is polyphyletic and contain species that function very differently depend on what they are. Caution should be taken when interpreting guilds for Candida species. This yeast is associated with the bark beetle Dendroctonus spp.	Rivera O, et al. 2009. Biological Journal of the Linnean Society. 98: 325–342 ((https://doi.org/10.1111/j.1095-8312.2009.01289.x)); Manolakaki D, et al. 2010. Virulence. 1: 367-375 ((https://doi.org/10.4161/viru.1.5.12796)); Mekbib SB, et al. 2011. Tropical Plant Pathology 36:233-240. Kurtzman C, et al. (Eds.). 2011. The yeasts: a taxonomic study. Elsevier ((https://www.elsevier.com/books/the-yea…
Can_ore2	Candida oregonensis	KU144545.1	0.745195	Pathotroph-Saprotroph-Symbiotroph	Animal Pathogen-Endophyte-Endosymbiont-Epiphyte-Soil Saprotroph-Undefined Saprotroph	Dimorphic Yeast	Pseudohyphal	Probable	This asexual genus is polyphyletic and contain species that function very differently depend on what they are. Caution should be taken when interpreting guilds for Candida species. This yeast is associated with the bark beetle Dendroctonus spp.	Rivera O, et al. 2009. Biological Journal of the Linnean Society. 98: 325–342 ((https://doi.org/10.1111/j.1095-8312.2009.01289.x)); Manolakaki D, et al. 2010. Virulence. 1: 367-375 ((https://doi.org/10.4161/viru.1.5.12796)); Mekbib SB, et al. 2011. Tropical Plant Pathology 36:233-240. Kurtzman C, et al. (Eds.). 2011. The yeasts: a taxonomic study. Elsevier ((https://www.elsevier.com/books/the-yea…
Can_ore3	Candida oregonensis	KU144546.1	1	Pathotroph-Saprotroph-Symbiotroph	Animal Pathogen-Endophyte-Endosymbiont-Epiphyte-Soil Saprotroph-Undefined Saprotroph	Dimorphic Yeast	Pseudohyphal	Probable	This asexual genus is polyphyletic and contain species that function very differently depend on what they are. Caution should be taken when interpreting guilds for Candida species. This yeast is associated with the bark beetle Dendroctonus spp.	Rivera O, et al. 2009. Biological Journal of the Linnean Society. 98: 325–342 ((https://doi.org/10.1111/j.1095-8312.2009.01289.x)); Manolakaki D, et al. 2010. Virulence. 1: 367-375 ((https://doi.org/10.4161/viru.1.5.12796)); Mekbib SB, et al. 2011. Tropical Plant Pathology 36:233-240. Kurtzman C, et al. (Eds.). 2011. The yeasts: a taxonomic study. Elsevier ((https://www.elsevier.com/books/the-yea…
Can_ore4	Candida oregonensis	KU144547.1	0.740316	Pathotroph-Saprotroph-Symbiotroph	Animal Pathogen-Endophyte-Endosymbiont-Epiphyte-Soil Saprotroph-Undefined Saprotroph	Dimorphic Yeast	Pseudohyphal	Probable	This asexual genus is polyphyletic and contain species that function very differently depend on what they are. Caution should be taken when interpreting guilds for Candida species. This yeast is associated with the bark beetle Dendroctonus spp.	Rivera O, et al. 2009. Biological Journal of the Linnean Society. 98: 325–342 ((https://doi.org/10.1111/j.1095-8312.2009.01289.x)); Manolakaki D, et al. 2010. Virulence. 1: 367-375 ((https://doi.org/10.4161/viru.1.5.12796)); Mekbib SB, et al. 2011. Tropical Plant Pathology 36:233-240. Kurtzman C, et al. (Eds.). 2011. The yeasts: a taxonomic study. Elsevier ((https://www.elsevier.com/books/the-yea…
Can_ore5	Candida oregonensis	KU144549.1	0.803795	Pathotroph-Saprotroph-Symbiotroph	Animal Pathogen-Endophyte-Endosymbiont-Epiphyte-Soil Saprotroph-Undefined Saprotroph	Dimorphic Yeast	Pseudohyphal	Probable	This asexual genus is polyphyletic and contain species that function very differently depend on what they are. Caution should be taken when interpreting guilds for Candida species. This yeast is associated with the bark beetle Dendroctonus spp.	Rivera O, et al. 2009. Biological Journal of the Linnean Society. 98: 325–342 ((https://doi.org/10.1111/j.1095-8312.2009.01289.x)); Manolakaki D, et al. 2010. Virulence. 1: 367-375 ((https://doi.org/10.4161/viru.1.5.12796)); Mekbib SB, et al. 2011. Tropical Plant Pathology 36:233-240. Kurtzman C, et al. (Eds.). 2011. The yeasts: a taxonomic study. Elsevier ((https://www.elsevier.com/books/the-yea…
Can_ore6	Candida oregonensis	KU144550.1	0.792956	Pathotroph-Saprotroph-Symbiotroph	Animal Pathogen-Endophyte-Endosymbiont-Epiphyte-Soil Saprotroph-Undefined Saprotroph	Dimorphic Yeast	Pseudohyphal	Probable	This asexual genus is polyphyletic and contain species that function very differently depend on what they are. Caution should be taken when interpreting guilds for Candida species. This yeast is associated with the bark beetle Dendroctonus spp.	Rivera O, et al. 2009. Biological Journal of the Linnean Society. 98: 325–342 ((https://doi.org/10.1111/j.1095-8312.2009.01289.x)); Manolakaki D, et al. 2010. Virulence. 1: 367-375 ((https://doi.org/10.4161/viru.1.5.12796)); Mekbib SB, et al. 2011. Tropical Plant Pathology 36:233-240. Kurtzman C, et al. (Eds.). 2011. The yeasts: a taxonomic study. Elsevier ((https://www.elsevier.com/books/the-yea…
Can_ore7	Candida oregonensis	KU745311.1	0.818438	Pathotroph-Saprotroph-Symbiotroph	Animal Pathogen-Endophyte-Endosymbiont-Epiphyte-Soil Saprotroph-Undefined Saprotroph	Dimorphic Yeast	Pseudohyphal	Probable	This asexual genus is polyphyletic and contain species that function very differently depend on what they are. Caution should be taken when interpreting guilds for Candida species. This yeast is associated with the bark beetle Dendroctonus spp.	Rivera O, et al. 2009. Biological Journal of the Linnean Society. 98: 325–342 ((https://doi.org/10.1111/j.1095-8312.2009.01289.x)); Manolakaki D, et al. 2010. Virulence. 1: 367-375 ((https://doi.org/10.4161/viru.1.5.12796)); Mekbib SB, et al. 2011. Tropical Plant Pathology 36:233-240. Kurtzman C, et al. (Eds.). 2011. The yeasts: a taxonomic study. Elsevier ((https://www.elsevier.com/books/the-yea…
Can_ore8	Candida oregonensis	KY102258.1	1	Pathotroph-Saprotroph-Symbiotroph	Animal Pathogen-Endophyte-Endosymbiont-Epiphyte-Soil Saprotroph-Undefined Saprotroph	Dimorphic Yeast	Pseudohyphal	Probable	This asexual genus is polyphyletic and contain species that function very differently depend on what they are. Caution should be taken when interpreting guilds for Candida species. This yeast is associated with the bark beetle Dendroctonus spp.	Rivera O, et al. 2009. Biological Journal of the Linnean Society. 98: 325–342 ((https://doi.org/10.1111/j.1095-8312.2009.01289.x)); Manolakaki D, et al. 2010. Virulence. 1: 367-375 ((https://doi.org/10.4161/viru.1.5.12796)); Mekbib SB, et al. 2011. Tropical Plant Pathology 36:233-240. Kurtzman C, et al. (Eds.). 2011. The yeasts: a taxonomic study. Elsevier ((https://www.elsevier.com/books/the-yea…
Can_ore9	Candida oregonensis	KY102259.1	1	Pathotroph-Saprotroph-Symbiotroph	Animal Pathogen-Endophyte-Endosymbiont-Epiphyte-Soil Saprotroph-Undefined Saprotroph	Dimorphic Yeast	Pseudohyphal	Probable	This asexual genus is polyphyletic and contain species that function very differently depend on what they are. Caution should be taken when interpreting guilds for Candida species. This yeast is associated with the bark beetle Dendroctonus spp.	Rivera O, et al. 2009. Biological Journal of the Linnean Society. 98: 325–342 ((https://doi.org/10.1111/j.1095-8312.2009.01289.x)); Manolakaki D, et al. 2010. Virulence. 1: 367-375 ((https://doi.org/10.4161/viru.1.5.12796)); Mekbib SB, et al. 2011. Tropical Plant Pathology 36:233-240. Kurtzman C, et al. (Eds.). 2011. The yeasts: a taxonomic study. Elsevier ((https://www.elsevier.com/books/the-yea…
Can_ore10	Candida oregonensis	KY102260.1	0.742859	Pathotroph-Saprotroph-Symbiotroph	Animal Pathogen-Endophyte-Endosymbiont-Epiphyte-Soil Saprotroph-Undefined Saprotroph	Dimorphic Yeast	Pseudohyphal	Probable	This asexual genus is polyphyletic and contain species that function very differently depend on what they are. Caution should be taken when interpreting guilds for Candida species. This yeast is associated with the bark beetle Dendroctonus spp.	Rivera O, et al. 2009. Biological Journal of the Linnean Society. 98: 325–342 ((https://doi.org/10.1111/j.1095-8312.2009.01289.x)); Manolakaki D, et al. 2010. Virulence. 1: 367-375 ((https://doi.org/10.4161/viru.1.5.12796)); Mekbib SB, et al. 2011. Tropical Plant Pathology 36:233-240. Kurtzman C, et al. (Eds.). 2011. The yeasts: a taxonomic study. Elsevier ((https://www.elsevier.com/books/the-yea…
Can_ore11	Candida oregonensis	HM156520.1	0.736814	Pathotroph-Saprotroph-Symbiotroph	Animal Pathogen-Endophyte-Endosymbiont-Epiphyte-Soil Saprotroph-Undefined Saprotroph	Dimorphic Yeast	Pseudohyphal	Probable	This asexual genus is polyphyletic and contain species that function very differently depend on what they are. Caution should be taken when interpreting guilds for Candida species. This yeast is associated with the bark beetle Dendroctonus spp.	Rivera O, et al. 2009. Biological Journal of the Linnean Society. 98: 325–342 ((https://doi.org/10.1111/j.1095-8312.2009.01289.x)); Manolakaki D, et al. 2010. Virulence. 1: 367-375 ((https://doi.org/10.4161/viru.1.5.12796)); Mekbib SB, et al. 2011. Tropical Plant Pathology 36:233-240. Kurtzman C, et al. (Eds.). 2011. The yeasts: a taxonomic study. Elsevier ((https://www.elsevier.com/books/the-yea…
Can_ore12	Candida oregonensis	NR_155006.1	0.92	Pathotroph-Saprotroph-Symbiotroph	Animal Pathogen-Endophyte-Endosymbiont-Epiphyte-Soil Saprotroph-Undefined Saprotroph	Dimorphic Yeast	Pseudohyphal	Probable	This asexual genus is polyphyletic and contain species that function very differently depend on what they are. Caution should be taken when interpreting guilds for Candida species. This yeast is associated with the bark beetle Dendroctonus spp.	Rivera O, et al. 2009. Biological Journal of the Linnean Society. 98: 325–342 ((https://doi.org/10.1111/j.1095-8312.2009.01289.x)); Manolakaki D, et al. 2010. Virulence. 1: 367-375 ((https://doi.org/10.4161/viru.1.5.12796)); Mekbib SB, et al. 2011. Tropical Plant Pathology 36:233-240. Kurtzman C, et al. (Eds.). 2011. The yeasts: a taxonomic study. Elsevier ((https://www.elsevier.com/books/the-yea…
Can_ore13	Candida oregonensis	NR_155006.1	0.99	Pathotroph-Saprotroph-Symbiotroph	Animal Pathogen-Endophyte-Endosymbiont-Epiphyte-Soil Saprotroph-Undefined Saprotroph	Dimorphic Yeast	Pseudohyphal	Probable	This asexual genus is polyphyletic and contain species that function very differently depend on what they are. Caution should be taken when interpreting guilds for Candida species. This yeast is associated with the bark beetle Dendroctonus spp.	Rivera O, et al. 2009. Biological Journal of the Linnean Society. 98: 325–342 ((https://doi.org/10.1111/j.1095-8312.2009.01289.x)); Manolakaki D, et al. 2010. Virulence. 1: 367-375 ((https://doi.org/10.4161/viru.1.5.12796)); Mekbib SB, et al. 2011. Tropical Plant Pathology 36:233-240. Kurtzman C, et al. (Eds.). 2011. The yeasts: a taxonomic study. Elsevier ((https://www.elsevier.com/books/the-yea…
Can_par1	Candida parapsilosis	ON181979.1	0.996412	Pathotroph	Animal Pathogen	Dimorphic Yeast	Pseudohyphae consist of branched chains of cylindrical cells with clusters or chains of blastoconidia. Aerobic growth is white, butyrous, soft, smooth and with an entire margin	Highly Probable	Second most commonly isolated Candida species from blood cultures (Trofa et al. 2008)	Trofa D, et al. 2008. Clinical Microbiology Reviews 21:606-625 ((https://doi.org/10.1128/CMR.00013-08))
Can_par2	Candida parapsilosis	KC777379.1	0.997841	Pathotroph	Animal Pathogen	Dimorphic Yeast	Pseudohyphae consist of branched chains of cylindrical cells with clusters or chains of blastoconidia. Aerobic growth is white, butyrous, soft, smooth and with an entire margin	Highly Probable	Second most commonly isolated Candida species from blood cultures (Trofa et al. 2008)	Trofa D, et al. 2008. Clinical Microbiology Reviews 21:606-625 ((https://doi.org/10.1128/CMR.00013-08))
Can_pic1	Candida piceae	KY102332.1	0.758104	Pathotroph-Saprotroph-Symbiotroph	Animal Pathogen-Endophyte-Endosymbiont-Epiphyte-Soil Saprotroph-Undefined Saprotroph	Dimorphic Yeast	Pseudohyphal. The cells are spherical, ellipsoidal or elongate and occur singly and in pairs	Probable	This asexual genus is polyphyletic and contain species that function very differently depend on what they are. Caution should be taken when interpreting guilds for Candida species. This yeast is associated with the bark beetle Dendroctonus spp.	Manolakaki D, et al. 2010. Virulence. 1: 367-375 ((https://doi.org/10.4161/viru.1.5.12796)); Mekbib SB, et al. 2011. Tropical Plant Pathology 36:233-240. Kurtzman C, et al. (Eds.). 2011. The yeasts: a taxonomic study. Elsevier ((https://www.elsevier.com/books/the-yeasts/kurtzman/978-0-444-52149-1)); Briones-Roblero CI, et al. 2017. Folia Microbiologica 62(1): 1-9 ((https://doi.org/10.1007/s12223-…
Can_pic2	Candida piceae	KU144527.1	1	Pathotroph-Saprotroph-Symbiotroph	Animal Pathogen-Endophyte-Endosymbiont-Epiphyte-Soil Saprotroph-Undefined Saprotroph	Dimorphic Yeast	Pseudohyphal. The cells are spherical, ellipsoidal or elongate and occur singly and in pairs	Probable	This asexual genus is polyphyletic and contain species that function very differently depend on what they are. Caution should be taken when interpreting guilds for Candida species. This yeast is associated with the bark beetle Dendroctonus spp.	Manolakaki D, et al. 2010. Virulence. 1: 367-375 ((https://doi.org/10.4161/viru.1.5.12796)); Mekbib SB, et al. 2011. Tropical Plant Pathology 36:233-240. Kurtzman C, et al. (Eds.). 2011. The yeasts: a taxonomic study. Elsevier ((https://www.elsevier.com/books/the-yeasts/kurtzman/978-0-444-52149-1)); Briones-Roblero CI, et al. 2017. Folia Microbiologica 62(1): 1-9 ((https://doi.org/10.1007/s12223-…
Can_pic3	Candida piceae	KU144532.1	0.732032	Pathotroph-Saprotroph-Symbiotroph	Animal Pathogen-Endophyte-Endosymbiont-Epiphyte-Soil Saprotroph-Undefined Saprotroph	Dimorphic Yeast	Pseudohyphal. The cells are spherical, ellipsoidal or elongate and occur singly and in pairs	Probable	This asexual genus is polyphyletic and contain species that function very differently depend on what they are. Caution should be taken when interpreting guilds for Candida species. This yeast is associated with the bark beetle Dendroctonus spp.	Manolakaki D, et al. 2010. Virulence. 1: 367-375 ((https://doi.org/10.4161/viru.1.5.12796)); Mekbib SB, et al. 2011. Tropical Plant Pathology 36:233-240. Kurtzman C, et al. (Eds.). 2011. The yeasts: a taxonomic study. Elsevier ((https://www.elsevier.com/books/the-yeasts/kurtzman/978-0-444-52149-1)); Briones-Roblero CI, et al. 2017. Folia Microbiologica 62(1): 1-9 ((https://doi.org/10.1007/s12223-…
Can_pic4	Candida piceae	KU144535.1	1	Pathotroph-Saprotroph-Symbiotroph	Animal Pathogen-Endophyte-Endosymbiont-Epiphyte-Soil Saprotroph-Undefined Saprotroph	Dimorphic Yeast	Pseudohyphal. The cells are spherical, ellipsoidal or elongate and occur singly and in pairs	Probable	This asexual genus is polyphyletic and contain species that function very differently depend on what they are. Caution should be taken when interpreting guilds for Candida species. This yeast is associated with the bark beetle Dendroctonus spp.	Manolakaki D, et al. 2010. Virulence. 1: 367-375 ((https://doi.org/10.4161/viru.1.5.12796)); Mekbib SB, et al. 2011. Tropical Plant Pathology 36:233-240. Kurtzman C, et al. (Eds.). 2011. The yeasts: a taxonomic study. Elsevier ((https://www.elsevier.com/books/the-yeasts/kurtzman/978-0-444-52149-1)); Briones-Roblero CI, et al. 2017. Folia Microbiologica 62(1): 1-9 ((https://doi.org/10.1007/s12223-…
Can_pic5	Candida piceae	KU144537.1	0.756854	Pathotroph-Saprotroph-Symbiotroph	Animal Pathogen-Endophyte-Endosymbiont-Epiphyte-Soil Saprotroph-Undefined Saprotroph	Dimorphic Yeast	Pseudohyphal. The cells are spherical, ellipsoidal or elongate and occur singly and in pairs	Probable	This asexual genus is polyphyletic and contain species that function very differently depend on what they are. Caution should be taken when interpreting guilds for Candida species. This yeast is associated with the bark beetle Dendroctonus spp.	Manolakaki D, et al. 2010. Virulence. 1: 367-375 ((https://doi.org/10.4161/viru.1.5.12796)); Mekbib SB, et al. 2011. Tropical Plant Pathology 36:233-240. Kurtzman C, et al. (Eds.). 2011. The yeasts: a taxonomic study. Elsevier ((https://www.elsevier.com/books/the-yeasts/kurtzman/978-0-444-52149-1)); Briones-Roblero CI, et al. 2017. Folia Microbiologica 62(1): 1-9 ((https://doi.org/10.1007/s12223-…
Can_pic6	Candida piceae	KU144540.1	0.760634	Pathotroph-Saprotroph-Symbiotroph	Animal Pathogen-Endophyte-Endosymbiont-Epiphyte-Soil Saprotroph-Undefined Saprotroph	Dimorphic Yeast	Pseudohyphal. The cells are spherical, ellipsoidal or elongate and occur singly and in pairs	Probable	This asexual genus is polyphyletic and contain species that function very differently depend on what they are. Caution should be taken when interpreting guilds for Candida species. This yeast is associated with the bark beetle Dendroctonus spp.	Manolakaki D, et al. 2010. Virulence. 1: 367-375 ((https://doi.org/10.4161/viru.1.5.12796)); Mekbib SB, et al. 2011. Tropical Plant Pathology 36:233-240. Kurtzman C, et al. (Eds.). 2011. The yeasts: a taxonomic study. Elsevier ((https://www.elsevier.com/books/the-yeasts/kurtzman/978-0-444-52149-1)); Briones-Roblero CI, et al. 2017. Folia Microbiologica 62(1): 1-9 ((https://doi.org/10.1007/s12223-…
Can_pic7	Candida piceae	KU144542.1	1	Pathotroph-Saprotroph-Symbiotroph	Animal Pathogen-Endophyte-Endosymbiont-Epiphyte-Soil Saprotroph-Undefined Saprotroph	Dimorphic Yeast	Pseudohyphal. The cells are spherical, ellipsoidal or elongate and occur singly and in pairs	Probable	This asexual genus is polyphyletic and contain species that function very differently depend on what they are. Caution should be taken when interpreting guilds for Candida species. This yeast is associated with the bark beetle Dendroctonus spp.	Manolakaki D, et al. 2010. Virulence. 1: 367-375 ((https://doi.org/10.4161/viru.1.5.12796)); Mekbib SB, et al. 2011. Tropical Plant Pathology 36:233-240. Kurtzman C, et al. (Eds.). 2011. The yeasts: a taxonomic study. Elsevier ((https://www.elsevier.com/books/the-yeasts/kurtzman/978-0-444-52149-1)); Briones-Roblero CI, et al. 2017. Folia Microbiologica 62(1): 1-9 ((https://doi.org/10.1007/s12223-…
Can_pic8	Candida piceae	KU144544.1	0.990128	Pathotroph-Saprotroph-Symbiotroph	Animal Pathogen-Endophyte-Endosymbiont-Epiphyte-Soil Saprotroph-Undefined Saprotroph	Dimorphic Yeast	Pseudohyphal. The cells are spherical, ellipsoidal or elongate and occur singly and in pairs	Probable	This asexual genus is polyphyletic and contain species that function very differently depend on what they are. Caution should be taken when interpreting guilds for Candida species. This yeast is associated with the bark beetle Dendroctonus spp.	Manolakaki D, et al. 2010. Virulence. 1: 367-375 ((https://doi.org/10.4161/viru.1.5.12796)); Mekbib SB, et al. 2011. Tropical Plant Pathology 36:233-240. Kurtzman C, et al. (Eds.). 2011. The yeasts: a taxonomic study. Elsevier ((https://www.elsevier.com/books/the-yeasts/kurtzman/978-0-444-52149-1)); Briones-Roblero CI, et al. 2017. Folia Microbiologica 62(1): 1-9 ((https://doi.org/10.1007/s12223-…
Can_pic9	Candida piceae	KY102333.1	0.915489	Pathotroph-Saprotroph-Symbiotroph	Animal Pathogen-Endophyte-Endosymbiont-Epiphyte-Soil Saprotroph-Undefined Saprotroph	Dimorphic Yeast	Pseudohyphal. The cells are spherical, ellipsoidal or elongate and occur singly and in pairs	Probable	This asexual genus is polyphyletic and contain species that function very differently depend on what they are. Caution should be taken when interpreting guilds for Candida species. This yeast is associated with the bark beetle Dendroctonus spp.	Manolakaki D, et al. 2010. Virulence. 1: 367-375 ((https://doi.org/10.4161/viru.1.5.12796)); Mekbib SB, et al. 2011. Tropical Plant Pathology 36:233-240. Kurtzman C, et al. (Eds.). 2011. The yeasts: a taxonomic study. Elsevier ((https://www.elsevier.com/books/the-yeasts/kurtzman/978-0-444-52149-1)); Briones-Roblero CI, et al. 2017. Folia Microbiologica 62(1): 1-9 ((https://doi.org/10.1007/s12223-…
Can_pic10	Candida piceae	KU144543.1	0.715983	Pathotroph-Saprotroph-Symbiotroph	Animal Pathogen-Endophyte-Endosymbiont-Epiphyte-Soil Saprotroph-Undefined Saprotroph	Dimorphic Yeast	Pseudohyphal. The cells are spherical, ellipsoidal or elongate and occur singly and in pairs	Probable	This asexual genus is polyphyletic and contain species that function very differently depend on what they are. Caution should be taken when interpreting guilds for Candida species. This yeast is associated with the bark beetle Dendroctonus spp.	Manolakaki D, et al. 2010. Virulence. 1: 367-375 ((https://doi.org/10.4161/viru.1.5.12796)); Mekbib SB, et al. 2011. Tropical Plant Pathology 36:233-240. Kurtzman C, et al. (Eds.). 2011. The yeasts: a taxonomic study. Elsevier ((https://www.elsevier.com/books/the-yeasts/kurtzman/978-0-444-52149-1)); Briones-Roblero CI, et al. 2017. Folia Microbiologica 62(1): 1-9 ((https://doi.org/10.1007/s12223-…
Can_pic11	Candida piceae	KU144541.1	1	Pathotroph-Saprotroph-Symbiotroph	Animal Pathogen-Endophyte-Endosymbiont-Epiphyte-Soil Saprotroph-Undefined Saprotroph	Dimorphic Yeast	Pseudohyphal. The cells are spherical, ellipsoidal or elongate and occur singly and in pairs	Probable	This asexual genus is polyphyletic and contain species that function very differently depend on what they are. Caution should be taken when interpreting guilds for Candida species. This yeast is associated with the bark beetle Dendroctonus spp.	Manolakaki D, et al. 2010. Virulence. 1: 367-375 ((https://doi.org/10.4161/viru.1.5.12796)); Mekbib SB, et al. 2011. Tropical Plant Pathology 36:233-240. Kurtzman C, et al. (Eds.). 2011. The yeasts: a taxonomic study. Elsevier ((https://www.elsevier.com/books/the-yeasts/kurtzman/978-0-444-52149-1)); Briones-Roblero CI, et al. 2017. Folia Microbiologica 62(1): 1-9 ((https://doi.org/10.1007/s12223-…
Can_pic12	Candida piceae	KU144539.1	1	Pathotroph-Saprotroph-Symbiotroph	Animal Pathogen-Endophyte-Endosymbiont-Epiphyte-Soil Saprotroph-Undefined Saprotroph	Dimorphic Yeast	Pseudohyphal. The cells are spherical, ellipsoidal or elongate and occur singly and in pairs	Probable	This asexual genus is polyphyletic and contain species that function very differently depend on what they are. Caution should be taken when interpreting guilds for Candida species. This yeast is associated with the bark beetle Dendroctonus spp.	Manolakaki D, et al. 2010. Virulence. 1: 367-375 ((https://doi.org/10.4161/viru.1.5.12796)); Mekbib SB, et al. 2011. Tropical Plant Pathology 36:233-240. Kurtzman C, et al. (Eds.). 2011. The yeasts: a taxonomic study. Elsevier ((https://www.elsevier.com/books/the-yeasts/kurtzman/978-0-444-52149-1)); Briones-Roblero CI, et al. 2017. Folia Microbiologica 62(1): 1-9 ((https://doi.org/10.1007/s12223-…
Can_pic13	Candida piceae	KU144538.1	1	Pathotroph-Saprotroph-Symbiotroph	Animal Pathogen-Endophyte-Endosymbiont-Epiphyte-Soil Saprotroph-Undefined Saprotroph	Dimorphic Yeast	Pseudohyphal. The cells are spherical, ellipsoidal or elongate and occur singly and in pairs	Probable	This asexual genus is polyphyletic and contain species that function very differently depend on what they are. Caution should be taken when interpreting guilds for Candida species. This yeast is associated with the bark beetle Dendroctonus spp.	Manolakaki D, et al. 2010. Virulence. 1: 367-375 ((https://doi.org/10.4161/viru.1.5.12796)); Mekbib SB, et al. 2011. Tropical Plant Pathology 36:233-240. Kurtzman C, et al. (Eds.). 2011. The yeasts: a taxonomic study. Elsevier ((https://www.elsevier.com/books/the-yeasts/kurtzman/978-0-444-52149-1)); Briones-Roblero CI, et al. 2017. Folia Microbiologica 62(1): 1-9 ((https://doi.org/10.1007/s12223-…
Can_pic14	Candida piceae	KU144536.1	0.765474	Pathotroph-Saprotroph-Symbiotroph	Animal Pathogen-Endophyte-Endosymbiont-Epiphyte-Soil Saprotroph-Undefined Saprotroph	Dimorphic Yeast	Pseudohyphal. The cells are spherical, ellipsoidal or elongate and occur singly and in pairs	Probable	This asexual genus is polyphyletic and contain species that function very differently depend on what they are. Caution should be taken when interpreting guilds for Candida species. This yeast is associated with the bark beetle Dendroctonus spp.	Manolakaki D, et al. 2010. Virulence. 1: 367-375 ((https://doi.org/10.4161/viru.1.5.12796)); Mekbib SB, et al. 2011. Tropical Plant Pathology 36:233-240. Kurtzman C, et al. (Eds.). 2011. The yeasts: a taxonomic study. Elsevier ((https://www.elsevier.com/books/the-yeasts/kurtzman/978-0-444-52149-1)); Briones-Roblero CI, et al. 2017. Folia Microbiologica 62(1): 1-9 ((https://doi.org/10.1007/s12223-…
Can_pic15	Candida piceae	KU144534.1	0.751593	Pathotroph-Saprotroph-Symbiotroph	Animal Pathogen-Endophyte-Endosymbiont-Epiphyte-Soil Saprotroph-Undefined Saprotroph	Dimorphic Yeast	Pseudohyphal. The cells are spherical, ellipsoidal or elongate and occur singly and in pairs	Probable	This asexual genus is polyphyletic and contain species that function very differently depend on what they are. Caution should be taken when interpreting guilds for Candida species. This yeast is associated with the bark beetle Dendroctonus spp.	Manolakaki D, et al. 2010. Virulence. 1: 367-375 ((https://doi.org/10.4161/viru.1.5.12796)); Mekbib SB, et al. 2011. Tropical Plant Pathology 36:233-240. Kurtzman C, et al. (Eds.). 2011. The yeasts: a taxonomic study. Elsevier ((https://www.elsevier.com/books/the-yeasts/kurtzman/978-0-444-52149-1)); Briones-Roblero CI, et al. 2017. Folia Microbiologica 62(1): 1-9 ((https://doi.org/10.1007/s12223-…
Can_pic16	Candida piceae	KU144533.1	0.770413	Pathotroph-Saprotroph-Symbiotroph	Animal Pathogen-Endophyte-Endosymbiont-Epiphyte-Soil Saprotroph-Undefined Saprotroph	Dimorphic Yeast	Pseudohyphal. The cells are spherical, ellipsoidal or elongate and occur singly and in pairs	Probable	This asexual genus is polyphyletic and contain species that function very differently depend on what they are. Caution should be taken when interpreting guilds for Candida species. This yeast is associated with the bark beetle Dendroctonus spp.	Manolakaki D, et al. 2010. Virulence. 1: 367-375 ((https://doi.org/10.4161/viru.1.5.12796)); Mekbib SB, et al. 2011. Tropical Plant Pathology 36:233-240. Kurtzman C, et al. (Eds.). 2011. The yeasts: a taxonomic study. Elsevier ((https://www.elsevier.com/books/the-yeasts/kurtzman/978-0-444-52149-1)); Briones-Roblero CI, et al. 2017. Folia Microbiologica 62(1): 1-9 ((https://doi.org/10.1007/s12223-…
Can_pic17	Candida piceae	KU144531.1	0.704695	Pathotroph-Saprotroph-Symbiotroph	Animal Pathogen-Endophyte-Endosymbiont-Epiphyte-Soil Saprotroph-Undefined Saprotroph	Dimorphic Yeast	Pseudohyphal. The cells are spherical, ellipsoidal or elongate and occur singly and in pairs	Probable	This asexual genus is polyphyletic and contain species that function very differently depend on what they are. Caution should be taken when interpreting guilds for Candida species. This yeast is associated with the bark beetle Dendroctonus spp.	Manolakaki D, et al. 2010. Virulence. 1: 367-375 ((https://doi.org/10.4161/viru.1.5.12796)); Mekbib SB, et al. 2011. Tropical Plant Pathology 36:233-240. Kurtzman C, et al. (Eds.). 2011. The yeasts: a taxonomic study. Elsevier ((https://www.elsevier.com/books/the-yeasts/kurtzman/978-0-444-52149-1)); Briones-Roblero CI, et al. 2017. Folia Microbiologica 62(1): 1-9 ((https://doi.org/10.1007/s12223-…
Can_pic18	Candida piceae	KU144529.1	0.718189	Pathotroph-Saprotroph-Symbiotroph	Animal Pathogen-Endophyte-Endosymbiont-Epiphyte-Soil Saprotroph-Undefined Saprotroph	Dimorphic Yeast	Pseudohyphal. The cells are spherical, ellipsoidal or elongate and occur singly and in pairs	Probable	This asexual genus is polyphyletic and contain species that function very differently depend on what they are. Caution should be taken when interpreting guilds for Candida species. This yeast is associated with the bark beetle Dendroctonus spp.	Manolakaki D, et al. 2010. Virulence. 1: 367-375 ((https://doi.org/10.4161/viru.1.5.12796)); Mekbib SB, et al. 2011. Tropical Plant Pathology 36:233-240. Kurtzman C, et al. (Eds.). 2011. The yeasts: a taxonomic study. Elsevier ((https://www.elsevier.com/books/the-yeasts/kurtzman/978-0-444-52149-1)); Briones-Roblero CI, et al. 2017. Folia Microbiologica 62(1): 1-9 ((https://doi.org/10.1007/s12223-…
Can_pic19	Candida piceae	KU144526.1	1	Pathotroph-Saprotroph-Symbiotroph	Animal Pathogen-Endophyte-Endosymbiont-Epiphyte-Soil Saprotroph-Undefined Saprotroph	Dimorphic Yeast	Pseudohyphal. The cells are spherical, ellipsoidal or elongate and occur singly and in pairs	Probable	This asexual genus is polyphyletic and contain species that function very differently depend on what they are. Caution should be taken when interpreting guilds for Candida species. This yeast is associated with the bark beetle Dendroctonus spp.	Manolakaki D, et al. 2010. Virulence. 1: 367-375 ((https://doi.org/10.4161/viru.1.5.12796)); Mekbib SB, et al. 2011. Tropical Plant Pathology 36:233-240. Kurtzman C, et al. (Eds.). 2011. The yeasts: a taxonomic study. Elsevier ((https://www.elsevier.com/books/the-yeasts/kurtzman/978-0-444-52149-1)); Briones-Roblero CI, et al. 2017. Folia Microbiologica 62(1): 1-9 ((https://doi.org/10.1007/s12223-…
Can_pic20	Candida piceae	KU144523.1	0.775205	Pathotroph-Saprotroph-Symbiotroph	Animal Pathogen-Endophyte-Endosymbiont-Epiphyte-Soil Saprotroph-Undefined Saprotroph	Dimorphic Yeast	Pseudohyphal. The cells are spherical, ellipsoidal or elongate and occur singly and in pairs	Probable	This asexual genus is polyphyletic and contain species that function very differently depend on what they are. Caution should be taken when interpreting guilds for Candida species. This yeast is associated with the bark beetle Dendroctonus spp.	Manolakaki D, et al. 2010. Virulence. 1: 367-375 ((https://doi.org/10.4161/viru.1.5.12796)); Mekbib SB, et al. 2011. Tropical Plant Pathology 36:233-240. Kurtzman C, et al. (Eds.). 2011. The yeasts: a taxonomic study. Elsevier ((https://www.elsevier.com/books/the-yeasts/kurtzman/978-0-444-52149-1)); Briones-Roblero CI, et al. 2017. Folia Microbiologica 62(1): 1-9 ((https://doi.org/10.1007/s12223-…
Can_pic21	Candida piceae	KU144525.1	0.705273	Pathotroph-Saprotroph-Symbiotroph	Animal Pathogen-Endophyte-Endosymbiont-Epiphyte-Soil Saprotroph-Undefined Saprotroph	Dimorphic Yeast	Pseudohyphal. The cells are spherical, ellipsoidal or elongate and occur singly and in pairs	Probable	This asexual genus is polyphyletic and contain species that function very differently depend on what they are. Caution should be taken when interpreting guilds for Candida species. This yeast is associated with the bark beetle Dendroctonus spp.	Manolakaki D, et al. 2010. Virulence. 1: 367-375 ((https://doi.org/10.4161/viru.1.5.12796)); Mekbib SB, et al. 2011. Tropical Plant Pathology 36:233-240. Kurtzman C, et al. (Eds.). 2011. The yeasts: a taxonomic study. Elsevier ((https://www.elsevier.com/books/the-yeasts/kurtzman/978-0-444-52149-1)); Briones-Roblero CI, et al. 2017. Folia Microbiologica 62(1): 1-9 ((https://doi.org/10.1007/s12223-…
Can_pic22	Candida piceae	KU144528.1	0.766707	Pathotroph-Saprotroph-Symbiotroph	Animal Pathogen-Endophyte-Endosymbiont-Epiphyte-Soil Saprotroph-Undefined Saprotroph	Dimorphic Yeast	Pseudohyphal. The cells are spherical, ellipsoidal or elongate and occur singly and in pairs	Probable	This asexual genus is polyphyletic and contain species that function very differently depend on what they are. Caution should be taken when interpreting guilds for Candida species. This yeast is associated with the bark beetle Dendroctonus spp.	Manolakaki D, et al. 2010. Virulence. 1: 367-375 ((https://doi.org/10.4161/viru.1.5.12796)); Mekbib SB, et al. 2011. Tropical Plant Pathology 36:233-240. Kurtzman C, et al. (Eds.). 2011. The yeasts: a taxonomic study. Elsevier ((https://www.elsevier.com/books/the-yeasts/kurtzman/978-0-444-52149-1)); Briones-Roblero CI, et al. 2017. Folia Microbiologica 62(1): 1-9 ((https://doi.org/10.1007/s12223-…
Can_pic23	Candida piceae	KU144530.1	1	Pathotroph-Saprotroph-Symbiotroph	Animal Pathogen-Endophyte-Endosymbiont-Epiphyte-Soil Saprotroph-Undefined Saprotroph	Dimorphic Yeast	Pseudohyphal. The cells are spherical, ellipsoidal or elongate and occur singly and in pairs	Probable	This asexual genus is polyphyletic and contain species that function very differently depend on what they are. Caution should be taken when interpreting guilds for Candida species. This yeast is associated with the bark beetle Dendroctonus spp.	Manolakaki D, et al. 2010. Virulence. 1: 367-375 ((https://doi.org/10.4161/viru.1.5.12796)); Mekbib SB, et al. 2011. Tropical Plant Pathology 36:233-240. Kurtzman C, et al. (Eds.). 2011. The yeasts: a taxonomic study. Elsevier ((https://www.elsevier.com/books/the-yeasts/kurtzman/978-0-444-52149-1)); Briones-Roblero CI, et al. 2017. Folia Microbiologica 62(1): 1-9 ((https://doi.org/10.1007/s12223-…
Can_pon1	Candida ponderosae	NR_154961.1	1	Pathotroph-Saprotroph-Symbiotroph	Animal Pathogen-Endophyte-Endosymbiont-Epiphyte-Soil Saprotroph-Undefined Saprotroph	Dimorphic Yeast	Pseudohyphal	Probable	This asexual genus is polyphyletic and contain species that function very differently depend on what they are. Caution should be taken when interpreting guilds for Candida species.	Manolakaki D, et al. 2010. Virulence. 1: 367-375 ((https://doi.org/10.4161/viru.1.5.12796)); Mekbib SB, et al. 2011. Tropical Plant Pathology 36:233-240 ((https://doi.org/10.1590/S1982-56762011000400004))
Can_rai1	Candida railenensis	NR_154726.1	0.99795	Pathotroph-Saprotroph-Symbiotroph	Animal Pathogen-Endophyte-Endosymbiont-Epiphyte-Soil Saprotroph-Undefined Saprotroph	Dimorphic Yeast	Pseudohyphal with branched chains of cells and ovoid to elongated blastoconidia are present	Probable	This asexual genus is polyphyletic and contain species that function very differently depend on what they are. Caution should be taken when interpreting guilds for Candida species. This yeast was isolated from rotten trunk of southern beech	Manolakaki D, et al. 2010. Virulence. 1: 367-375 ((https://doi.org/10.4161/viru.1.5.12796)); Mekbib SB, et al. 2011. Tropical Plant Pathology 36:233-240 ((https://doi.org/10.1590/S1982-56762011000400004))
Can_rai2	Candida railenensis	OK052433.1	0.999842	Pathotroph-Saprotroph-Symbiotroph	Animal Pathogen-Endophyte-Endosymbiont-Epiphyte-Soil Saprotroph-Undefined Saprotroph	Dimorphic Yeast	Pseudohyphal with branched chains of cells and ovoid to elongated blastoconidia are present	Probable	This asexual genus is polyphyletic and contain species that function very differently depend on what they are. Caution should be taken when interpreting guilds for Candida species. This yeast was isolated from rotten trunk of southern beech	Manolakaki D, et al. 2010. Virulence. 1: 367-375 ((https://doi.org/10.4161/viru.1.5.12796)); Mekbib SB, et al. 2011. Tropical Plant Pathology 36:233-240 ((https://doi.org/10.1590/S1982-56762011000400004))
Can_rai3	Candida railenensis	OR144345.1	0.9998	Pathotroph-Saprotroph-Symbiotroph	Animal Pathogen-Endophyte-Endosymbiont-Epiphyte-Soil Saprotroph-Undefined Saprotroph	Dimorphic Yeast	Pseudohyphal with branched chains of cells and ovoid to elongated blastoconidia are present	Probable	This asexual genus is polyphyletic and contain species that function very differently depend on what they are. Caution should be taken when interpreting guilds for Candida species. This yeast was isolated from rotten trunk of southern beech	Manolakaki D, et al. 2010. Virulence. 1: 367-375 ((https://doi.org/10.4161/viru.1.5.12796)); Mekbib SB, et al. 2011. Tropical Plant Pathology 36:233-240 ((https://doi.org/10.1590/S1982-56762011000400004))
Can_sit1	Candida sithepensis	KY102397.1	0.754839	Pathotroph-Saprotroph-Symbiotroph	Animal Pathogen-Endophyte-Endosymbiont-Epiphyte-Soil Saprotroph-Undefined Saprotroph	Dimorphic Yeast	Pseudohyphal	Probable	This asexual genus is polyphyletic and contain species that function very differently depend on what they are. Caution should be taken when interpreting guilds for Candida species. Candida sithepensis is known only from soil in Thailand	Manolakaki D, et al. 2010. Virulence. 1: 367-375 ((https://doi.org/10.4161/viru.1.5.12796)); Mekbib SB, et al. 2011. Tropical Plant Pathology 36:233-240 ((https://doi.org/10.1590/S1982-56762011000400004))
Can_sit2	Candida sithepensis	KY102333.1	1	Pathotroph-Saprotroph-Symbiotroph	Animal Pathogen-Endophyte-Endosymbiont-Epiphyte-Soil Saprotroph-Undefined Saprotroph	Dimorphic Yeast	Pseudohyphal	Probable	This asexual genus is polyphyletic and contain species that function very differently depend on what they are. Caution should be taken when interpreting guilds for Candida species. Candida sithepensis is known only from soil in Thailand	Manolakaki D, et al. 2010. Virulence. 1: 367-375 ((https://doi.org/10.4161/viru.1.5.12796)); Mekbib SB, et al. 2011. Tropical Plant Pathology 36:233-240 ((https://doi.org/10.1590/S1982-56762011000400004))
Can_sp1	Candida	KY102333.1	0.843473	Pathotroph-Saprotroph-Symbiotroph	Animal Pathogen-Endophyte-Endosymbiont-Epiphyte-Soil Saprotroph-Undefined Saprotroph	Dimorphic Yeast	Pseudohyphal	Probable	This asexual genus is polyphyletic and contain species that function very differently depend on what they are. Caution should be taken when interpreting guilds for Candida species	Manolakaki D, et al. 2010. Virulence. 1: 367-375 ((https://doi.org/10.4161/viru.1.5.12796)); Mekbib SB, et al. 2011. Tropical Plant Pathology 36:233-240 ((https://doi.org/10.1590/S1982-56762011000400004))
Can_sp2	Candida	OR228684.1	0.999824	Pathotroph-Saprotroph-Symbiotroph	Animal Pathogen-Endophyte-Endosymbiont-Epiphyte-Soil Saprotroph-Undefined Saprotroph	Dimorphic Yeast	Pseudohyphal	Probable	This asexual genus is polyphyletic and contain species that function very differently depend on what they are. Caution should be taken when interpreting guilds for Candida species	Manolakaki D, et al. 2010. Virulence. 1: 367-375 ((https://doi.org/10.4161/viru.1.5.12796)); Mekbib SB, et al. 2011. Tropical Plant Pathology 36:233-240 ((https://doi.org/10.1590/S1982-56762011000400004))
Can_sp3	Candida	OR164814.1	0.736079	Pathotroph-Saprotroph-Symbiotroph	Animal Pathogen-Endophyte-Endosymbiont-Epiphyte-Soil Saprotroph-Undefined Saprotroph	Dimorphic Yeast	Pseudohyphal	Probable	This asexual genus is polyphyletic and contain species that function very differently depend on what they are. Caution should be taken when interpreting guilds for Candida species	Manolakaki D, et al. 2010. Virulence. 1: 367-375 ((https://doi.org/10.4161/viru.1.5.12796)); Mekbib SB, et al. 2011. Tropical Plant Pathology 36:233-240 ((https://doi.org/10.1590/S1982-56762011000400004))
Can_vri1	Candida vrieseae	FJ755905.1	0.874345	Symbiotroph	Symbiotroph	Dimorphic Yeast	Pseudohyphal	Probable	This asexual genus is polyphyletic and contain species that function very differently depend on what they are. Caution should be taken when interpreting guilds for Candida species. This yeast was isolated from tank water of bromeliads in Itapua Park, Rio Grande do Sul, Brazil.	Landell, MF et al., 2010. International Journal of Systematic and Evolutionary Microbiology 60: 244–248 ((https://doi.org/10.1099/ijs.0.011577-0)); Manolakaki D, et al. 2010. Virulence. 1: 367-375 ((https://doi.org/10.4161/viru.1.5.12796)); Mekbib SB, et al. 2011. Tropical Plant Pathology 36:233-240 ((https://doi.org/10.1590/S1982-56762011000400004))
Can_vri2	Candida vrieseae	KY102517.1	0.875025	Symbiotroph	Symbiotroph	Dimorphic Yeast	Pseudohyphal	Probable	This asexual genus is polyphyletic and contain species that function very differently depend on what they are. Caution should be taken when interpreting guilds for Candida species. This yeast was isolated from tank water of bromeliads in Itapua Park, Rio Grande do Sul, Brazil.	Landell, MF et al., 2010. International Journal of Systematic and Evolutionary Microbiology 60: 244–248 ((https://doi.org/10.1099/ijs.0.011577-0)); Manolakaki D, et al. 2010. Virulence. 1: 367-375 ((https://doi.org/10.4161/viru.1.5.12796)); Mekbib SB, et al. 2011. Tropical Plant Pathology 36:233-240 ((https://doi.org/10.1590/S1982-56762011000400004))
Can_vri3	Candida vrieseae	NR_155991.1	0.835086	Symbiotroph	Symbiotroph	Dimorphic Yeast	Pseudohyphal	Probable	This asexual genus is polyphyletic and contain species that function very differently depend on what they are. Caution should be taken when interpreting guilds for Candida species. This yeast was isolated from tank water of bromeliads in Itapua Park, Rio Grande do Sul, Brazil.	Landell, MF et al., 2010. International Journal of Systematic and Evolutionary Microbiology 60: 244–248 ((https://doi.org/10.1099/ijs.0.011577-0)); Manolakaki D, et al. 2010. Virulence. 1: 367-375 ((https://doi.org/10.4161/viru.1.5.12796)); Mekbib SB, et al. 2011. Tropical Plant Pathology 36:233-240 ((https://doi.org/10.1590/S1982-56762011000400004))
Can_vri4	Candida vrieseae	JX188108.1	0.874982	Symbiotroph	Symbiotroph	Dimorphic Yeast	Pseudohyphal	Probable	This asexual genus is polyphyletic and contain species that function very differently depend on what they are. Caution should be taken when interpreting guilds for Candida species. This yeast was isolated from tank water of bromeliads in Itapua Park, Rio Grande do Sul, Brazil.	Landell, MF et al., 2010. International Journal of Systematic and Evolutionary Microbiology 60: 244–248 ((https://doi.org/10.1099/ijs.0.011577-0)); Manolakaki D, et al. 2010. Virulence. 1: 367-375 ((https://doi.org/10.4161/viru.1.5.12796)); Mekbib SB, et al. 2011. Tropical Plant Pathology 36:233-240 ((https://doi.org/10.1590/S1982-56762011000400004))
Cer_ran1	Ceratocystiopsis ranaculosa	MH862126.1	0.801851	Pathotroph	Plant Pathogen	Microfungus	Blue-Staining	Probable	At least most species are transmitted via insect vectors, with mycelial colonies developing in bark-boring beetle galleries and spreading through the vascular system; they are highly specific to their beetle vectors. In some cases spores and mycelium are transmitted in specialized organs, termed mycangia (Cannon & Kirk 2007)	Cannon PF, Kirk PM. 2007. Fungal Families of the World. CAB International, Cambridge (ISBN: 978-0851998275); Tedersoo L, et al. 2014. Science 346:e1256688 ((https://doi.org/10.1126/science.1256688))
Cer_ran2	Ceratocystiopsis ranaculosa	NR_103596.1	0.94	Pathotroph	Plant Pathogen	Microfungus	Blue-Staining	Probable	At least most species are transmitted via insect vectors, with mycelial colonies developing in bark-boring beetle galleries and spreading through the vascular system; they are highly specific to their beetle vectors. In some cases spores and mycelium are transmitted in specialized organs, termed mycangia (Cannon & Kirk 2007)	Cannon PF, Kirk PM. 2007. Fungal Families of the World. CAB International, Cambridge (ISBN: 978-0851998275); Tedersoo L, et al. 2014. Science 346:e1256688 ((https://doi.org/10.1126/science.1256688))
Cer_sp1	Ceratocystiopsis	NR_103596.1	1	Pathotroph	Plant Pathogen	Microfungus	Blue-Staining	Probable	At least most species are transmitted via insect vectors, with mycelial colonies developing in bark-boring beetle galleries and spreading through the vascular system; they are highly specific to their beetle vectors. In some cases spores and mycelium are transmitted in specialized organs, termed mycangia (Cannon & Kirk 2007)	Cannon PF, Kirk PM. 2007. Fungal Families of the World. CAB International, Cambridge (ISBN: 978-0851998275); Tedersoo L, et al. 2014. Science 346:e1256688 ((https://doi.org/10.1126/science.1256688))
Cer_sp2	Ceratocystiopsis	EU913708.1	0.96	Pathotroph	Plant Pathogen	Microfungus	Blue-Staining	Probable	At least most species are transmitted via insect vectors, with mycelial colonies developing in bark-boring beetle galleries and spreading through the vascular system; they are highly specific to their beetle vectors. In some cases spores and mycelium are transmitted in specialized organs, termed mycangia (Cannon & Kirk 2007)	Cannon PF, Kirk PM. 2007. Fungal Families of the World. CAB International, Cambridge (ISBN: 978-0851998275); Tedersoo L, et al. 2014. Science 346:e1256688 ((https://doi.org/10.1126/science.1256688))
Cha_ssp1	Order Chaetothyriales	LR875424.1	0.959142	Pathotroph-Saprotroph-Symbiotroph	Animal Pathogen-Endophyte-Endosymbiont-Epiphyte-Undefined Saprotroph	Yeast	Black yeasts	Probable	Black yeasts (Chaetothyriales) is an order of ascomycete fungi in the class Eurotiomycetes. The order Chaetothyriales (Pezizomycotina, Ascomycetes) harbours obligatorily melanised fungi and includes numerous etiologic agents of chromoblastomycosis, phaeohyphomycosis and other diseases of vertebrate hosts. Chaetothyriales comprise species with aquatic, rock-inhabiting, ant-associated, and mycopara…	Teixeira, MD et al., 2017. Studies in mycology. 86: 1-28. ((https://doi.org/10.1016/j.simyco.2017.01.001))
Cla_cld1	Cladosporium cladosporioides	AM286197.1	0.933059	Pathotroph-Symbiotroph	Endophyte-Epiphyte-Plant Pathogen	Microfungus	The colonies are either olive-green or brown	Possible	Endophyte detection method-culture (David et al. 2016); Epiphyte detection method-culture (Köhl et al. 2015). Cladosporium cladosporioides has the ability to produce bioactive compounds such as p-methylbenzoic acid, ergosterol peroxide (EP) and calphostin C, as well as enzymes such as pectin methylesterase (PME), polygalacturonase (PG) and chlorpyrifos hydrolase	Köhl J, et al. 2015. Plant Disease 99:535-543 ((https://doi.org/10.1094/PDIS-08-14-0836-RE)); David AS, et al. 2016. Microbial Ecology 71:912-926 ((https://doi.org/10.1007/s00248-015-0712-6)); The American Phytopathological Society Common Names of Plant Diseases ((http://www.apsnet.org/publications/commonnames/Pages/default.aspx))
Cla_cld2	Cladosporium cladosporioides	KX664415.1	0.960286	Pathotroph-Symbiotroph	Endophyte-Epiphyte-Plant Pathogen	Microfungus	The colonies are either olive-green or brown	Possible	Endophyte detection method-culture (David et al. 2016); Epiphyte detection method-culture (Köhl et al. 2015). Cladosporium cladosporioides has the ability to produce bioactive compounds such as p-methylbenzoic acid, ergosterol peroxide (EP) and calphostin C, as well as enzymes such as pectin methylesterase (PME), polygalacturonase (PG) and chlorpyrifos hydrolase	Köhl J, et al. 2015. Plant Disease 99:535-543 ((https://doi.org/10.1094/PDIS-08-14-0836-RE)); David AS, et al. 2016. Microbial Ecology 71:912-926 ((https://doi.org/10.1007/s00248-015-0712-6)); The American Phytopathological Society Common Names of Plant Diseases ((http://www.apsnet.org/publications/commonnames/Pages/default.aspx))
Cla_cld3	Cladosporium cladosporioides	KX664414.1	0.999742	Pathotroph-Symbiotroph	Endophyte-Epiphyte-Plant Pathogen	Microfungus	The colonies are either olive-green or brown	Possible	Endophyte detection method-culture (David et al. 2016); Epiphyte detection method-culture (Köhl et al. 2015). Cladosporium cladosporioides has the ability to produce bioactive compounds such as p-methylbenzoic acid, ergosterol peroxide (EP) and calphostin C, as well as enzymes such as pectin methylesterase (PME), polygalacturonase (PG) and chlorpyrifos hydrolase	Köhl J, et al. 2015. Plant Disease 99:535-543 ((https://doi.org/10.1094/PDIS-08-14-0836-RE)); David AS, et al. 2016. Microbial Ecology 71:912-926 ((https://doi.org/10.1007/s00248-015-0712-6)); The American Phytopathological Society Common Names of Plant Diseases ((http://www.apsnet.org/publications/commonnames/Pages/default.aspx))
Cla_cld4	Cladosporium cladosporioides	KX664413.1	0.998784	Pathotroph-Symbiotroph	Endophyte-Epiphyte-Plant Pathogen	Microfungus	The colonies are either olive-green or brown	Possible	Endophyte detection method-culture (David et al. 2016); Epiphyte detection method-culture (Köhl et al. 2015). Cladosporium cladosporioides has the ability to produce bioactive compounds such as p-methylbenzoic acid, ergosterol peroxide (EP) and calphostin C, as well as enzymes such as pectin methylesterase (PME), polygalacturonase (PG) and chlorpyrifos hydrolase	Köhl J, et al. 2015. Plant Disease 99:535-543 ((https://doi.org/10.1094/PDIS-08-14-0836-RE)); David AS, et al. 2016. Microbial Ecology 71:912-926 ((https://doi.org/10.1007/s00248-015-0712-6)); The American Phytopathological Society Common Names of Plant Diseases ((http://www.apsnet.org/publications/commonnames/Pages/default.aspx))
Cla_cld5	Cladosporium cladosporioides	MG554329.1	0.98	Pathotroph-Symbiotroph	Endophyte-Epiphyte-Plant Pathogen	Microfungus	The colonies are either olive-green or brown	Possible	Endophyte detection method-culture (David et al. 2016); Epiphyte detection method-culture (Köhl et al. 2015). Cladosporium cladosporioides has the ability to produce bioactive compounds such as p-methylbenzoic acid, ergosterol peroxide (EP) and calphostin C, as well as enzymes such as pectin methylesterase (PME), polygalacturonase (PG) and chlorpyrifos hydrolase	Köhl J, et al. 2015. Plant Disease 99:535-543 ((https://doi.org/10.1094/PDIS-08-14-0836-RE)); David AS, et al. 2016. Microbial Ecology 71:912-926 ((https://doi.org/10.1007/s00248-015-0712-6)); The American Phytopathological Society Common Names of Plant Diseases ((http://www.apsnet.org/publications/commonnames/Pages/default.aspx))
Cla_sp1	Cladosporium	ON352583.1	0.856924	Pathotroph-Symbiotroph	Endophyte-Epiphyte-Plant Pathogen	Microfungus	This genus is characterised by the absence of a sexual proliferation phase; therefore, it is classified into the Fungi Imperfecti (Deuteromycota) group	Possible	Cladosporium, species are most frequently found in outdoor and indoor environments, spoiled organic matter and are considered as food important contaminants, and can develop even on the surface of glass fibres and inside water pipes	AlMatar, M and Makky, EA .2016. 3 Biotech 6: 4.(( https://doi.org/10.1007/s13205-015-0323-4))
Cla_sp2	Cladosporium	OQ451562.1	0.788156	Pathotroph-Symbiotroph	Endophyte-Epiphyte-Plant Pathogen	Microfungus	This genus is characterised by the absence of a sexual proliferation phase; therefore, it is classified into the Fungi Imperfecti (Deuteromycota) group	Possible	Cladosporium, species are most frequently found in outdoor and indoor environments, spoiled organic matter and are considered as food important contaminants, and can develop even on the surface of glass fibres and inside water pipes	AlMatar, M and Makky, EA .2016. 3 Biotech 6: 4.(( https://doi.org/10.1007/s13205-015-0323-4))
Cla_sp3	Cladosporium	MZ994501.1	0.998784	Pathotroph-Symbiotroph	Endophyte-Epiphyte-Plant Pathogen	Microfungus	This genus is characterised by the absence of a sexual proliferation phase; therefore, it is classified into the Fungi Imperfecti (Deuteromycota) group	Possible	Cladosporium, species are most frequently found in outdoor and indoor environments, spoiled organic matter and are considered as food important contaminants, and can develop even on the surface of glass fibres and inside water pipes	AlMatar, M and Makky, EA .2016. 3 Biotech 6: 4.(( https://doi.org/10.1007/s13205-015-0323-4))
Cla_sp4	Cladosporium	OQ451120.	1	Pathotroph-Symbiotroph	Endophyte-Epiphyte-Plant Pathogen	Microfungus	This genus is characterised by the absence of a sexual proliferation phase; therefore, it is classified into the Fungi Imperfecti (Deuteromycota) group	Possible	Cladosporium, species are most frequently found in outdoor and indoor environments, spoiled organic matter and are considered as food important contaminants, and can develop even on the surface of glass fibres and inside water pipes	AlMatar, M and Makky, EA .2016. 3 Biotech 6: 4.(( https://doi.org/10.1007/s13205-015-0323-4))
Cln_sp1	Cladonia	OL694704.1	0.999099	Symbiotroph	Lichenized	Thallus	The surface is smooth, uneven, verrucose,rugulose and areolate	Highly Probable	On soil, bark or wood, mainly on acid substrata. Cladonia form a major component of the biomass in the taiga and tundra ecosystems and a large part of the diet of large mammals (Cannon & Kirk 2007)	Cannon PF, Kirk PM. 2007. Fungal Families of the World. CAB International, Cambridge (ISBN: 978-0851998275)
Col_dif1	Colacogloea diffluens	NR_073289.1	0.9044	Symbiotroph	Symbiotroph	Yeast	True hyphae and pseudo- hyphae are formed after approximately 2 weeks. Blastoconidia form laterally on the hyphal cells	Probable	The origin of the type strain, R. diffluens seems to be associated with plants.	Kurtzman C, et al. (Eds.). 2011. The yeasts: a taxonomic study. Elsevier ((https://www.elsevier.com/books/the-yeasts/kurtzman/978-0-444-52149-1)). Wang et al., 2021. Mycoscience 62(1): 42–46. ((https://doi.org/10.47371/mycosci.2020.08.005))
Col_sp1	Colacogloea	NR_174803.1	0.99897	Saprotroph	Undefined Saprotroph	Yeast, cells are subglobose to ovoid or allantoid	Transversely septate basidia, “simple” septal pores and colacosomes	Probable	The genus comprised four mycoparasitic species, reproducing sexually only in a host. Except for C. papilionacea is found in association with fructifications of Polyporales	Kurtzman C, et al. (Eds.). 2011. The yeasts: a taxonomic study. Elsevier ((https://www.elsevier.com/books/the-yeasts/kurtzman/978-0-444-52149-1)). Wang et al., 2021. Mycoscience 62(1): 42–46. ((https://doi.org/10.47371/mycosci.2020.08.005))
Con_apo1	Coniosporium apollinis	MH862650.1	0.994556	Saprotroph	Saprotroph	Facultative Yeast-Microfungus	Thallus moriform , meristematic, frequently located in pits reflecting the size and shape of the colony	Probable	Mostly saprobic on plants or other fungi, isolated from soil etc., and from medical sources (Cannon & Kirk 2007)	Cannon PF, Kirk PM. 2007. Fungal Families of the World. CAB International, Cambridge (ISBN: 978-0851998275)
Cry_alb1	Cryptococcus albidus	KU168776.1	1	Pathotroph-Saprotroph-Symbiotroph	Animal Pathogen-Endophyte-Epiphyte-Undefined Saprotroph	Dimorphic Yeast	Facultative Yeast	Probable	Mostly saprobic on plants or other fungi, isolated from soil etc., and from medical sources (Cannon & Kirk 2007)	Cannon PF, Kirk PM. 2007. Fungal Families of the World. CAB International, Cambridge (ISBN: 978-0851998275)
Cyb_ame1	Cyberlindnera americana	KY103038.1	1	Symbiotroph/Saprotroph	Symbiotroph/Saprotroph	Yeast	Aerobic growth is white to tannish-white, butyrous, and glistening or dull. Hyphae or pseudohyphae may be found along the edges of colonies. A fruity, ester-like odor is produced	Probable	All strains are insect associated and have been isolated from frass found in insect tunnels in pine trees growing in the western and southwestern regions of the US. This yeast is lipolytic and amylolytic activity. Chemical detoxification	Rivera O, et al. 2009. Biological Journal of the Linnean Society. 98: 325–342 ((https://doi.org/10.1111/j.1095-8312.2009.01289.x)); Kurtzman C, et al. (Eds.). 2011. The yeasts: a taxonomic study. Elsevier ((https://www.elsevier.com/books/the-yeasts/kurtzman/978-0-444-52149-1)); Briones-Roblero CI, et al. 2017. Folia Microbiologica 62(1): 1-9 ((doi: 10.1007/s12223-016-0469-4))
Cyb_ame2	Cyberlindnera americana	KU144520.1	0.770639	Symbiotroph/Saprotroph	Symbiotroph/Saprotroph	Yeast	Aerobic growth is white to tannish-white, butyrous, and glistening or dull. Hyphae or pseudohyphae may be found along the edges of colonies. A fruity, ester-like odor is produced	Probable	All strains are insect associated and have been isolated from frass found in insect tunnels in pine trees growing in the western and southwestern regions of the US. This yeast is lipolytic and amylolytic activity. Chemical detoxification	Rivera O, et al. 2009. Biological Journal of the Linnean Society. 98: 325–342 ((https://doi.org/10.1111/j.1095-8312.2009.01289.x)); Kurtzman C, et al. (Eds.). 2011. The yeasts: a taxonomic study. Elsevier ((https://www.elsevier.com/books/the-yeasts/kurtzman/978-0-444-52149-1)); Briones-Roblero CI, et al. 2017. Folia Microbiologica 62(1): 1-9 ((doi: 10.1007/s12223-016-0469-4))
Cyb_ame3	Cyberlindnera americana	KU144517.1	1	Symbiotroph/Saprotroph	Symbiotroph/Saprotroph	Yeast	Aerobic growth is white to tannish-white, butyrous, and glistening or dull. Hyphae or pseudohyphae may be found along the edges of colonies. A fruity, ester-like odor is produced	Probable	All strains are insect associated and have been isolated from frass found in insect tunnels in pine trees growing in the western and southwestern regions of the US. This yeast is lipolytic and amylolytic activity. Chemical detoxification	Rivera O, et al. 2009. Biological Journal of the Linnean Society. 98: 325–342 ((https://doi.org/10.1111/j.1095-8312.2009.01289.x)); Kurtzman C, et al. (Eds.). 2011. The yeasts: a taxonomic study. Elsevier ((https://www.elsevier.com/books/the-yeasts/kurtzman/978-0-444-52149-1)); Briones-Roblero CI, et al. 2017. Folia Microbiologica 62(1): 1-9 ((doi: 10.1007/s12223-016-0469-4))
Cyb_ame4	Cyberlindnera americana	KU144511.1	0.999543	Symbiotroph/Saprotroph	Symbiotroph/Saprotroph	Yeast	Aerobic growth is white to tannish-white, butyrous, and glistening or dull. Hyphae or pseudohyphae may be found along the edges of colonies. A fruity, ester-like odor is produced	Probable	All strains are insect associated and have been isolated from frass found in insect tunnels in pine trees growing in the western and southwestern regions of the US. This yeast is lipolytic and amylolytic activity. Chemical detoxification	Rivera O, et al. 2009. Biological Journal of the Linnean Society. 98: 325–342 ((https://doi.org/10.1111/j.1095-8312.2009.01289.x)); Kurtzman C, et al. (Eds.). 2011. The yeasts: a taxonomic study. Elsevier ((https://www.elsevier.com/books/the-yeasts/kurtzman/978-0-444-52149-1)); Briones-Roblero CI, et al. 2017. Folia Microbiologica 62(1): 1-9 ((doi: 10.1007/s12223-016-0469-4))
Cyb_ame5	Cyberlindnera americana	KU144495.1	1	Symbiotroph/Saprotroph	Symbiotroph/Saprotroph	Yeast	Aerobic growth is white to tannish-white, butyrous, and glistening or dull. Hyphae or pseudohyphae may be found along the edges of colonies. A fruity, ester-like odor is produced	Probable	All strains are insect associated and have been isolated from frass found in insect tunnels in pine trees growing in the western and southwestern regions of the US. This yeast is lipolytic and amylolytic activity. Chemical detoxification	Rivera O, et al. 2009. Biological Journal of the Linnean Society. 98: 325–342 ((https://doi.org/10.1111/j.1095-8312.2009.01289.x)); Kurtzman C, et al. (Eds.). 2011. The yeasts: a taxonomic study. Elsevier ((https://www.elsevier.com/books/the-yeasts/kurtzman/978-0-444-52149-1)); Briones-Roblero CI, et al. 2017. Folia Microbiologica 62(1): 1-9 ((doi: 10.1007/s12223-016-0469-4))
Cyb_ame6	Cyberlindnera americana	KU144519.1	0.774871	Symbiotroph/Saprotroph	Symbiotroph/Saprotroph	Yeast	Aerobic growth is white to tannish-white, butyrous, and glistening or dull. Hyphae or pseudohyphae may be found along the edges of colonies. A fruity, ester-like odor is produced	Probable	All strains are insect associated and have been isolated from frass found in insect tunnels in pine trees growing in the western and southwestern regions of the US. This yeast is lipolytic and amylolytic activity. Chemical detoxification	Rivera O, et al. 2009. Biological Journal of the Linnean Society. 98: 325–342 ((https://doi.org/10.1111/j.1095-8312.2009.01289.x)); Kurtzman C, et al. (Eds.). 2011. The yeasts: a taxonomic study. Elsevier ((https://www.elsevier.com/books/the-yeasts/kurtzman/978-0-444-52149-1)); Briones-Roblero CI, et al. 2017. Folia Microbiologica 62(1): 1-9 ((doi: 10.1007/s12223-016-0469-4))
Cyb_ame7	Cyberlindnera americana	KU144516.1	1	Symbiotroph/Saprotroph	Symbiotroph/Saprotroph	Yeast	Aerobic growth is white to tannish-white, butyrous, and glistening or dull. Hyphae or pseudohyphae may be found along the edges of colonies. A fruity, ester-like odor is produced	Probable	All strains are insect associated and have been isolated from frass found in insect tunnels in pine trees growing in the western and southwestern regions of the US. This yeast is lipolytic and amylolytic activity. Chemical detoxification	Rivera O, et al. 2009. Biological Journal of the Linnean Society. 98: 325–342 ((https://doi.org/10.1111/j.1095-8312.2009.01289.x)); Kurtzman C, et al. (Eds.). 2011. The yeasts: a taxonomic study. Elsevier ((https://www.elsevier.com/books/the-yeasts/kurtzman/978-0-444-52149-1)); Briones-Roblero CI, et al. 2017. Folia Microbiologica 62(1): 1-9 ((doi: 10.1007/s12223-016-0469-4))
Cyb_ame8	Cyberlindnera americana	KY103037.1	1	Symbiotroph/Saprotroph	Symbiotroph/Saprotroph	Yeast	Aerobic growth is white to tannish-white, butyrous, and glistening or dull. Hyphae or pseudohyphae may be found along the edges of colonies. A fruity, ester-like odor is produced	Probable	All strains are insect associated and have been isolated from frass found in insect tunnels in pine trees growing in the western and southwestern regions of the US. This yeast is lipolytic and amylolytic activity. Chemical detoxification	Rivera O, et al. 2009. Biological Journal of the Linnean Society. 98: 325–342 ((https://doi.org/10.1111/j.1095-8312.2009.01289.x)); Kurtzman C, et al. (Eds.). 2011. The yeasts: a taxonomic study. Elsevier ((https://www.elsevier.com/books/the-yeasts/kurtzman/978-0-444-52149-1)); Briones-Roblero CI, et al. 2017. Folia Microbiologica 62(1): 1-9 ((doi: 10.1007/s12223-016-0469-4))
Cyb_ame9	Cyberlindnera americana	KY103038.1	0.99	Symbiotroph/Saprotroph	Symbiotroph/Saprotroph	Yeast	Aerobic growth is white to tannish-white, butyrous, and glistening or dull. Hyphae or pseudohyphae may be found along the edges of colonies. A fruity, ester-like odor is produced	Probable	All strains are insect associated and have been isolated from frass found in insect tunnels in pine trees growing in the western and southwestern regions of the US. This yeast is lipolytic and amylolytic activity. Chemical detoxification	Rivera O, et al. 2009. Biological Journal of the Linnean Society. 98: 325–342 ((https://doi.org/10.1111/j.1095-8312.2009.01289.x)); Kurtzman C, et al. (Eds.). 2011. The yeasts: a taxonomic study. Elsevier ((https://www.elsevier.com/books/the-yeasts/kurtzman/978-0-444-52149-1)); Briones-Roblero CI, et al. 2017. Folia Microbiologica 62(1): 1-9 ((doi: 10.1007/s12223-016-0469-4))
Deb_han1	Debaryomyces hansenii	NR_120016	0.977529	Saprotroph/Symbiotroph	Symbiotroph/Undefined Saprotroph	Yeast	Produces xylitol from D-xylose in wood hydrolysates, generating high xylitol:ethanol ratios, salt-tolerant	Highly Probable	Yeast isolated from wild Drosophila spp. insects, gut of bumblebees and termites, plants and animals	Kurtzman CP, et al. (eds.) 2011. The Yeasts, a Taxonomic Study. Fifth Edition. Vols 1-3. Elsevier, San Diego (ISBN: 9780444521491)
Deb_pro1	Debaryomyces prosopidis	NR_077067	1	Saprotroph	Undefined Saprotroph	Yeast	Produces riboflavin and no pseudohyphae are formed	Highly Probable	Yeast isolated from exudate of mesquite trees (Prosopis jullflora), from Drosophila carboneria that breeds in these exudatesand and sediment soil	Kurtzman CP, et al. (eds.) 2011. The Yeasts, a Taxonomic Study. Fifth Edition. Vols 1-3. Elsevier, San Diego (ISBN: 9780444521491)
Dia_aus1	Diaporthe australafricana	MN168881.1	1	Pathotroph-Saprotroph-Symbiotroph	Endophyte-Plant Pathogen-Plant Saprotroph	Microfungus	The genus Diaporthe has a wide geographical distribution in the world, with over 800 species (www.indexfungorum.org) that occur as endophytes, saprotrophs, and parasites in a very diverse range of host plants, including woody and herbaceous host	Probable	Most species are weak pathogens or endophytes in leaf or stem tissue, growing saprobically after the plant dies (Cannon & Kirk 2007)	Cannon PF, Kirk PM. 2007. Fungal Families of the World. CAB International, Cambridge (ISBN: 978-0851998275)
End_ruf1	Endoconidiophora rufipennis	NR_120257.1	1	Symbiotroph	Symbiotroph	Microfungus	Ascomycotic fungus associated with the North American spruce beetle Dendroctonus rufipennis and semiochemicals produced	Probable	Most termperate species are associated with bark beetles in a similar manner to the Ophiostomataceae (Cannon & Kirk 2007), is fungal bark beetle symbiont.	Cannon PF, Kirk PM. 2007. Fungal Families of the World. CAB International, Cambridge (ISBN: 978-0851998275)
Ent_cob1	Entomocorticium cobbii	NR_172311	0.854722	Saprotroph/Symbiotroph	Symbiotroph-Wood Saprotroph-Lichen Parasite	Corticioid-Microfungus	Hyphae sub-hyaline and Arthro-thallic conidia in beetle mycangia	Possible	Saprobes or pathogens on a wide range of mainly woody substrata; a few species are lichenicolous and some are grass pathogens (Cannon & Kirk 2007). Fungi isolated from pronotal mycangia of bark beetles (Dendroctonus frontalis)	Cannon PF, Kirk PM. 2007. Fungal Families of the World. CAB International, Cambridge (ISBN: 978-0851998275); Harrington T. et al., 2021. Antonie van Leeuwenhoek, 114(5), 561-579. ((https://doi.org/10.1007/s10482-021-01541-7)); Araújo J. et al., 2021. Journal Fungi 7,1043. ((https:// doi.org/10.3390/jof7121043))
Ent_cob2	Entomocorticium cobbii	OP482417.1	0.81513	Saprotroph/Symbiotroph	Symbiotroph-Wood Saprotroph-Lichen Parasite	Corticioid-Microfungus	Hyphae sub-hyaline and Arthro-thallic conidia in beetle mycangia	Possible	Saprobes or pathogens on a wide range of mainly woody substrata; a few species are lichenicolous and some are grass pathogens (Cannon & Kirk 2007). Fungi isolated from pronotal mycangia of bark beetles (Dendroctonus frontalis)	Cannon PF, Kirk PM. 2007. Fungal Families of the World. CAB International, Cambridge (ISBN: 978-0851998275); Harrington T. et al., 2021. Antonie van Leeuwenhoek, 114(5), 561-579. ((https://doi.org/10.1007/s10482-021-01541-7)); Araújo J. et al., 2021. Journal Fungi 7,1043. ((https:// doi.org/10.3390/jof7121043))
Epi_sp1	Epicoccum	MG719628.1	0.868163	Saprotroph-Symbiotroph	Saprotroph-Symbiotroph	Microfungus	Sporodochia pulvinate, black, not convoluted, Stroma present, pulvinate. Setae and hyphopodia absent. Conidiophores macronematous or semimacronematous, mononematous. Conidiogenous cells monoblastic, integrated, terminal, determinate, cylindrical	Possible	This genus of ubiquitous fungi typically found in air, in soil, and on decaying vegetation, is endophytic. The fungi from the genus Epicoccum are mainly known for their use as biocontrol agents against phytopathogens and for their ability to produce many secondary metabolites	Braga, RM et al., 2018. Critical Reviews in Microbiology. 44: 759-778. (( https://doi.org/10.1080/1040841X.2018.1514364 )). Tedersoo L, et al. 2014. Science 346:e1256688 ((https://doi.org/10.1126/science.1256688))
Ery_has1	Erythrobasidium hasegawianum	ON721266.1	0.725914	Saprotroph	Saprotroph-Endophyte-Epiphyte	Yeast	The cells are ovoidal to long ovoidal and single or in pairs. The streak culture is smooth, glistening, and pink to reddish-pink and dikayotic hyphae	Possible	This yeast is isolated from apples surface, air, leaves of Cistus albidus and Quercus faginea, fungal endophyte of cereal	Kurtzman CP, et al. (eds.) 2011. The Yeasts, a Taxonomic Study. Fifth Edition. Vols 1-3. Elsevier, San Diego (ISBN: 9780444521491)
Fan_hya1	Fantasmomyces hyalinus	NR_154011.1	0.87	Saprotroph	Undefined Saprotroph	Microfungus	This fungi is colourless ascomata on 2 % MEA, ostiolar hyphae, base of the neck, ascospores, conidia, denticles on conidiophores (white arrows) and on vegetative hypha (black arrow).	Possible	Fantasmomyces hyalinus was discovered during an expedition to search for Ceratocystis albifundus (Microascales, Hypocreomycetidae) that has a hyaline ascomatal base with pigmented long neck and occurs on freshly made wounds on trees	Crous PW, et al. 2015. Persoonia - Molecular Phylogeny and Evolution of Fungi, 35(1), 218–403 ((https://doi.org/10.3767/003158516X694499))
Fil_mag1	Filobasidium magnum	MT635292.1	0.702366	Saprotroph	Undefined Saprotroph	Facultative Yeast	Lateral basidia are formed on hyphae with clamp connections	Highly Probable	Diazonium blue B and urease reactions are positive. Coenzyme Q-9 or 10 is formed. Xylose is present in whole-cell hydrolysates	Kurtzman CP, et al. (eds.) 2011. The Yeasts, a Taxonomic Study. Fifth Edition. Vols 1-3. Elsevier, San Diego (ISBN: 9780444521491)
Fil_wie1	Filobasidium wieringae	MN128850.1	1	Saprotroph	Undefined Saprotroph	Facultative Yeast	The colonies are cream to pinkish-cream, soft to moderately mucoid, with a slightly glossy, smooth surface. The cells are broadly ellipsoidal, 7.9!8.935.8!6.9μm, and occur singly or with buds.	Highly Probable	F. wieringae is also found in association with plants. This was on samples isolated from flax straw when a role in pectin hydrolysis during the dew-retting process of flax was suggested. It has also been isolated from soil samples and glaciers	Kurtzman CP, et al. (eds.) 2011. The Yeasts, a Taxonomic Study. Fifth Edition. Vols 1-3. Elsevier, San Diego (ISBN: 9780444521491)
Flv_cap1	Flavoparmelia caperata	MK982187.1	0.97	Symbiotroph	Lichenized	Microfungus	Thallus are adnate to loosely adnate, foliose, 5-20 cm in diam., sometimes forming extensive patches, irregularly lobate; lobes: subirregular, elongate, plane to subconvex, separate, 5-13 mm wide, contiguous to somewhat imbricate; apices rotund, crenate, eciliate.	Probable	Lichens result from symbiosis between a fungus and a photosynthetic organism, either an alga and/or a cyanobacterium. Flavoparmelia caperata have antimicrobial activities against bacterial	Cannon PF, Kirk PM. 2007. Fungal Families of the World. CAB International, Cambridge (ISBN: 978-0851998275); Tedersoo L, et al. 2014. Science 346:e1256688 ((https://doi.org/10.1126/science.1256688))
Gra_rec1	Graphilbum rectangulosporium	OM501408.1	0.999975	Pathotroph	Plant Pathogen	Microfungus	Blue-Staining	Probable	At least most species are transmitted via insect vectors, with mycelial colonies developing in bark-boring beetle galleries and spreading through the vascular system; they are highly specific to their beetle vectors. In some cases spores and mycelium are transmitted in specialized organs, termed mycangia (Cannon & Kirk 2007)	Cannon PF, Kirk PM. 2007. Fungal Families of the World. CAB International, Cambridge (ISBN: 978-0851998275); Tedersoo L, et al. 2014. Science 346:e1256688 ((https://doi.org/10.1126/science.1256688))
Gro_sal1	Groenewaldozyma salmanticensis	KY107773.1	0.775404	Saprotroph	Undefined Saprotroph	Yeast	Multilateral budding on a narrow base and cells may be globose, ovoid or elongate. Pseudohyphae and true hyphae may be formed. An ascosporic state is unknown	Probable	The growth characterisitics of C. salmanticensis form a unique profile that combines the utilization of melibiose with a lack of growth on starch. These features are sufficient to separate the species from Schwanniomyces occidentalis and related species. This yeasts isolated of soil and alpech	Kurtzman C, et al. (Eds.). 2011. The yeasts: a taxonomic study. Elsevier ((https://www.elsevier.com/books/the-yeasts/kurtzman/978-0-444-52149-1)); Kurtzman, CP. 2016). Antonie van Leeuwenhoek. 109: 1041–1045. ((https://doi.org/10.1007/s10482-016-0703-8))
Gro_tar1	Groenewaldozyma tartarivorans	KY103493.1	0.706518	Saprotroph	Undefined Saprotroph	Yeast	Multilateral budding on a narrow base and cells may be globose; well-developed pseudohyphae are formed aerobically and anaerobi- cally, with obclavate blastoconidia	Probable	C. tartarivorans has the ability to metabolize L-tartaric acid. This yeast is isolated from wine and sugar cane root	Kurtzman C, et al. (Eds.). 2011. The yeasts: a taxonomic study. Elsevier ((https://www.elsevier.com/books/the-yeasts/kurtzman/978-0-444-52149-1))
Han_hat1	Hanseniaspora hatyaiensis	MN378469.1	0.99	Pathotroph	Animal and Plant Pathogen	Microfungus	This fungi is characterized it by cylindrical synnemata covered by a hymenium-like layer of phialides producing one-celled catenulate conidia	Probable	This genus is fungal pathogens of insects and plants	Tedersoo L, et al. 2014. Science 346:e1256688 ((https://doi.org/10.1126/science.1256688))
Han_pse1	Hanseniaspora pseudoguilliermondii	NR_155181.1	1	Saprotroph	Undefined Saprotroph	Yeast	The cells are apiculate, ovoid to elongate and poorly developed pseudohyphae	Probable	The strain of H. pseudoguilliermondii was isolated from orange juice concentrate and cacao.	Kurtzman C, et al. (Eds.). 2011. The yeasts: a taxonomic study. Elsevier ((https://www.elsevier.com/books/the-yeasts/kurtzman/978-0-444-52149-1))
Hyp_pse1	Hyphodontia pseudotropica	OK273854.1	1	Saprotroph	Wood Saprotroph	Corticioid	White Rot	Probable	Saprobic, causing white rot of standing and fallen wood of coniferous and broadleaved trees, rarely on herbaceous stems (Cannon & Kirk 2007)	Cannon PF, Kirk PM. 2007. Fungal Families of the World. CAB International, Cambridge (ISBN: 978-0851998275)
Kur_cap1	Kuraishia capsulata	KY103911.1	1	Symbiotroph/Saprotroph	Symbiotroph/Saprotroph	Yeast, colonies are smooth and tannish-white in color.	Characterized by its copious production of extracellular polysaccharides and assimilate nitrate as a sole source of nitrogen	Probable	Associated with the bark beetle Dendroctonus spp. and Ips spp., often recovered from frass or tunnels of larvae underneath the bark of certain conifers. Can convert the female aggregation pheromone (cis- and trans-verbenol) into verbenone. May growth on methanol as a sole source of carbon	Kurtzman C, et al. (Eds.). 2011. The yeasts: a taxonomic study. Elsevier ((https://www.elsevier.com/books/the-yeasts/kurtzman/978-0-444-52149-1))
Kur_cap2	Kuraishia capsulata	OQ402728.1	0.999999	Symbiotroph/Saprotroph	Symbiotroph/Saprotroph	Yeast, colonies are smooth and tannish-white in color.	Characterized by its copious production of extracellular polysaccharides and assimilate nitrate as a sole source of nitrogen	Probable	Associated with the bark beetle Dendroctonus spp. and Ips spp., often recovered from frass or tunnels of larvae underneath the bark of certain conifers. Can convert the female aggregation pheromone (cis- and trans-verbenol) into verbenone. May growth on methanol as a sole source of carbon	Kurtzman C, et al. (Eds.). 2011. The yeasts: a taxonomic study. Elsevier ((https://www.elsevier.com/books/the-yeasts/kurtzman/978-0-444-52149-1))
Kur_mol1	Kuraishia molischiana	OK173760.1	1	Symbiotroph/Saprotroph	Symbiotroph/Saprotroph	Yeast and Budding is multilateral	Ferment and aerobically metabolize cellodextrins	Probable	The strain isolated of soil, water, insect frass, and rotten wood	Kurtzman C, et al. (Eds.). 2011. The yeasts: a taxonomic study. Elsevier ((https://www.elsevier.com/books/the-yeasts/kurtzman/978-0-444-52149-1))
Kur_mol2	Kuraishia molischiana	OP874902.1	1	Symbiotroph/Saprotroph	Symbiotroph/Saprotroph	Yeast and Budding is multilateral	Ferment and aerobically metabolize cellodextrins	Probable	The strain isolated of soil, water, insect frass, and rotten wood	Kurtzman C, et al. (Eds.). 2011. The yeasts: a taxonomic study. Elsevier ((https://www.elsevier.com/books/the-yeasts/kurtzman/978-0-444-52149-1))
Kur_mol3	Kuraishia molischiana	OM614742.1	1	Symbiotroph/Saprotroph	Symbiotroph/Saprotroph	Yeast and Budding is multilateral	Ferment and aerobically metabolize cellodextrins	Probable	The strain isolated of soil, water, insect frass, and rotten wood	Kurtzman C, et al. (Eds.). 2011. The yeasts: a taxonomic study. Elsevier ((https://www.elsevier.com/books/the-yeasts/kurtzman/978-0-444-52149-1))
Kur_mol4	Kuraishia molischiana	OP874901.1	0.999999	Symbiotroph/Saprotroph	Symbiotroph/Saprotroph	Yeast and Budding is multilateral	Ferment and aerobically metabolize cellodextrins	Probable	The strain isolated of soil, water, insect frass, and rotten wood	Kurtzman C, et al. (Eds.). 2011. The yeasts: a taxonomic study. Elsevier ((https://www.elsevier.com/books/the-yeasts/kurtzman/978-0-444-52149-1))
Kwo_fic1	Kwoniella fici	MT072086.1	0.999996	Saprotroph	Saprotroph	Yeast and Budding is multilateral	Cells are spherical to globose, and proliferating by multilateral budding and glucose is not fermented	Probable	Yeast isolated from a fruit ofthe fig (Ficus carica)	Kachalkin, AV et al., 2019. Mycological Progress. 18: 945-971. ((https://doi.org/10.1007/s11557-019-01491-5))
Lec_cop1	Lecanicillium coprophilum	NR_163303.1	0.942391	Pathotroph	Animal Pathogen	Yeast and Budding is multilateral	L. coprophilum produces dictyochlamydospores and swollen hyphae	Probable	Species in Lecanicillium are pathogens that parasitize various arthropods, nematodes, and other fungi. Yeast isolated from the fresh fecal samples of healthy Marmota monax	Tedersoo L, et al. 2014. Science 346:e1256688 ((https://doi.org/10.1126/science.1256688)); Su, L et al., 2019. Phytotaxa, 387: 55-62. ((https://doi.org/10.11646/phytotaxa.387.1.4))
Lop_sp1	Lophium	MH872091.1	0.999998	Saprotroph	Undefined Saprotroph	Fungu	Smooth-walled	Probable	Lophium mytilinum was isolated from on stems and branches of conifers	Tedersoo L, et al. 2014. Science 346:e1256688 ((https://doi.org/10.1126/science.1256688))
Mal_glo1	Malassezia globosa	MH550149.1	1	Pathotroph	Animal Pathogen	Facultative Yeast	Single colonies are raised, folded to cerebriform, rough and brittle, pale yellowish, shiny or dull, and with the margin slightly lobate	Probable	Malassezia globosa is known from healthy and diseased human skin; also was isolated from soil forest nematodes of the genus Malenchus; needs lipids to grow (Kurtzman et al. 2011)	The species seems to be implicated in sebor- rheic dermatitis, dandruff and atopic dermatitis
Mal_res1	Malassezia restricta	NR_103585	0.999982	Pathotroph	Animal Pathogen	Facultative Yeast	Single colonies are small, flat to some- what raised, dull, pale yellowish-brown, hard and brittle, smooth and near the edge somewhat ridged, and with the margin lobate	Probable	Opportunistic human pathogen; The species seems to be implicated in seborrheic dermatitis, dandruff and atopic dermatitis	https://www.cdc.gov ((https://www.cdc.gov)); Kurtzman C, et al. (Eds.). 2011. The yeasts: a taxonomic study. Elsevier ((https://www.elsevier.com/books/the-yeasts/kurtzman/978-0-444-52149-1))
Met_sp1	Metschnikowia	KX268362.1	1	Saprotroph	Plant saprotroph	Yeast	Forms two aciculate ascospores per ascus after conjugation of enlarged and elongated compatible cells	Probable	Isolated from basal rots of leaves of freshly harvested blue agave plants. They have probably evolved mechanisms to tolerate the extremes of desiccation, exposure to sunlight and irradiation, temperature fluctuations, and poor availability of nutrients associated with this habitat	Lachance MA. (1993). Canadian Journal of Microbiology. 39(6):562-566 ((ttps://doi.org/10.1139/m93-081))
Mey_gui1	Meyerozyma guilliermondii	MT547905.1	0.999573	Symbiotroph/Saprotroph	Symbiotroph/Saprotroph	Yeast	Pseudohyphae and true hyphae varies in abundance from strain to strain.	Probable	Isolated from a wide number of environmental sources, e.g., fresh and salt water, soil, sand, amphibians, birds, and gut of insects. Produces riboflavin from xylose and ribitol in response to iron deprivation in the medium	Rivera O, et al. 2009. Biological Journal of the Linnean Society. 98: 325–342 ((https://doi.org/10.1111/j.1095-8312.2009.01289.x)); Kurtzman C, et al. (Eds.). 2011. The yeasts: a taxonomic study. Elsevier ((https://www.elsevier.com/books/the-yeasts/kurtzman/978-0-444-52149-1))
Mor_elo1	Mortierella elongata	MT348605.1	0.99	Saprotroph-Symbiotroph	Endophyte-Litter Saprotroph-Soil Saprotroph-Undefined Saprotroph	Microfungus	Their hyphae cells	Possible	Saprobic in soil and thus frequenctly isolated from soil and material contaminated with soil such as hay or rotten silage and spoil tips (Cannon & Kirk 2007)	Cannon PF, Kirk PM. 2007. Fungal Families of the World. CAB International, Cambridge (ISBN: 978-0851998275); Purahong W, et al. 2016. Molecular Ecology
Myr_spp1	Myriangiales	NR_158373	0.8571	NA	NA	NA	NA	NA	NA	NA
Myx_mel1	Myxozyma melibiosi	KY037840.1	0.980623	Saprotroph	Plant saprotroph	Yeast	Pseudohyphae and not true hyphae	Probable	M. melibiosi were isolated from beetles that tunneled into ponderosa pine trees	Kurtzman C, et al. (Eds.). 2011. The yeasts: a taxonomic study. Elsevier ((https://www.elsevier.com/books/the-yeasts/kurtzman/978-0-444-52149-1))
Myx_mel2	Myxozyma melibiosi	KY104302.1	0.99	Saprotroph	Plant saprotroph	Yeast	Pseudohyphae and not true hyphae	Probable	M. melibiosi were isolated from beetles that tunneled into ponderosa pine trees	Kurtzman C, et al. (Eds.). 2011. The yeasts: a taxonomic study. Elsevier ((https://www.elsevier.com/books/the-yeasts/kurtzman/978-0-444-52149-1))
Myx_mon1	Myxozyma monticola	KY108591.1	0.988591	Saprotroph	Plant saprotroph	Yeast	Growth is mucoid, glistening, and light tan in colo	Probable	Of the two known strains of M. monticola, one was from a sap flux on an oak tree and the other was from soil, both from South Africa	Kurtzman C, et al. (Eds.). 2011. The yeasts: a taxonomic study. Elsevier ((https://www.elsevier.com/books/the-yeasts/kurtzman/978-0-444-52149-1))
Nag_alb1	Naganishia albida	OP782588.1	0.741153	Pathotroph-Saprotroph-Symbiotroph	Animal Pathogen-Endophyte-Epiphyte-Undefined Saprotroph	Yeast	The colonies are cream to pinkish-cream, butyrous to soft, with a moderately glossy and smooth surface	Probable	The species was found in clinical, food, plant and ice samples in Europe, Asia or Australia and the dominant species in soil samples from the Chihuahua desert in Mexico. Cryptococcus albidus has been reported as an antagonist of certain postharvest pathogenic fungi	Kurtzman C, et al. (Eds.). 2011. The yeasts: a taxonomic study. Elsevier ((https://www.elsevier.com/books/the-yeasts/kurtzman/978-0-444-52149-1))
Nag_dif1	Naganishia diffluens	OQ401256.1	0.995139	Symbiotroph/Saprotroph	Symbiotroph/Saprotroph	Yeast	The colonies are cream, mucoid, with a glossy and smooth surface	Probable	N. diffluens was isolated from dust of bedding in japanese houses. Also is an obligate endosymbiont (yeast-like symbiont) associated with the vector Delphacodes kuscheli (Hemiptera: Delphacidae), N. diffluens showed protease activity, it has been reported in surveys from plant surfaces or soils, may be found in diverse terrestrial environments (flowers, soil, beetle gut)	Kurtzman C, et al. (Eds.). 2011. The yeasts: a taxonomic study. Elsevier ((https://www.elsevier.com/books/the-yeasts/kurtzman/978-0-444-52149-1)); Carvalho, J.K et al., 2021. Biotechnology Reports, 30, e00630. ((https://doi.org/10.1016/j.btre.2021.e00630))
Nak_amb1	Nakazawaea ambrosiae	NR_165549.1	0.965299	Saprotroph	Saprotroph	Yeast cells arise by multilateral budding on a narrow base. Cells are ellipsoidal to elongate. Pseudohyphae are abundant and well branched, and true hyphae are also formed	Pseudohyphae and true hyphae with subglobose and ovoid blastoconidia are formed	Probable	This yeast was isolated of gallery of Ips typographus and Ips amitinus attacking Pinus sibirica	Van der Walt JP, et al. 1971. Antonie van Leeuwenhoek 37(1): 15-20 ((https://doi.org/10.1007/BF02218463)); Kurtzman C, et al. (Eds.). 2011. The yeasts: a taxonomic study. Elsevier ((https://www.elsevier.com/books/the-yeasts/kurtzman/978-0-444-52149-1)). Crous, PW et al., 2019. Persoonia - Molecular Phylogeny and Evolution of Fungi. 42: 291-473 ((https://doi.org/10.3767/persoonia.2019.42.11))
Nak_amb2	Nakazawaea ambrosiae	MK562509.1	0.965998	Saprotroph	Saprotroph	Yeast cells arise by multilateral budding on a narrow base. Cells are ellipsoidal to elongate. Pseudohyphae are abundant and well branched, and true hyphae are also formed	Pseudohyphae and true hyphae with subglobose and ovoid blastoconidia are formed	Probable	This yeast was isolated of gallery of Ips typographus and Ips amitinus attacking Pinus sibirica	Van der Walt JP, et al. 1971. Antonie van Leeuwenhoek 37(1): 15-20 ((https://doi.org/10.1007/BF02218463)); Kurtzman C, et al. (Eds.). 2011. The yeasts: a taxonomic study. Elsevier ((https://www.elsevier.com/books/the-yeasts/kurtzman/978-0-444-52149-1)). Crous, PW et al., 2019. Persoonia - Molecular Phylogeny and Evolution of Fungi. 42: 291-473 ((https://doi.org/10.3767/persoonia.2019.42.11))
Nak_amb3	Nakazawaea ambrosiae	P874904.1	0.949719	Saprotroph	Saprotroph	Yeast cells arise by multilateral budding on a narrow base. Cells are ellipsoidal to elongate. Pseudohyphae are abundant and well branched, and true hyphae are also formed	Pseudohyphae and true hyphae with subglobose and ovoid blastoconidia are formed	Probable	This yeast was isolated of gallery of Ips typographus and Ips amitinus attacking Pinus sibirica	Van der Walt JP, et al. 1971. Antonie van Leeuwenhoek 37(1): 15-20 ((https://doi.org/10.1007/BF02218463)); Kurtzman C, et al. (Eds.). 2011. The yeasts: a taxonomic study. Elsevier ((https://www.elsevier.com/books/the-yeasts/kurtzman/978-0-444-52149-1)). Crous, PW et al., 2019. Persoonia - Molecular Phylogeny and Evolution of Fungi. 42: 291-473 ((https://doi.org/10.3767/persoonia.2019.42.11))
Nak_amb4	Nakazawaea ambrosiae	MK562510.1	0.937327	Saprotroph	Saprotroph	Yeast cells arise by multilateral budding on a narrow base. Cells are ellipsoidal to elongate. Pseudohyphae are abundant and well branched, and true hyphae are also formed	Pseudohyphae and true hyphae with subglobose and ovoid blastoconidia are formed	Probable	This yeast was isolated of gallery of Ips typographus and Ips amitinus attacking Pinus sibirica	Van der Walt JP, et al. 1971. Antonie van Leeuwenhoek 37(1): 15-20 ((https://doi.org/10.1007/BF02218463)); Kurtzman C, et al. (Eds.). 2011. The yeasts: a taxonomic study. Elsevier ((https://www.elsevier.com/books/the-yeasts/kurtzman/978-0-444-52149-1)). Crous, PW et al., 2019. Persoonia - Molecular Phylogeny and Evolution of Fungi. 42: 291-473 ((https://doi.org/10.3767/persoonia.2019.42.11))
Nak_amb5	Nakazawaea ambrosiae	OP874904.1	1	Saprotroph	Saprotroph	Yeast cells arise by multilateral budding on a narrow base. Cells are ellipsoidal to elongate. Pseudohyphae are abundant and well branched, and true hyphae are also formed	Pseudohyphae and true hyphae with subglobose and ovoid blastoconidia are formed	Probable	This yeast was isolated of gallery of Ips typographus and Ips amitinus attacking Pinus sibirica	Van der Walt JP, et al. 1971. Antonie van Leeuwenhoek 37(1): 15-20 ((https://doi.org/10.1007/BF02218463)); Kurtzman C, et al. (Eds.). 2011. The yeasts: a taxonomic study. Elsevier ((https://www.elsevier.com/books/the-yeasts/kurtzman/978-0-444-52149-1)). Crous, PW et al., 2019. Persoonia - Molecular Phylogeny and Evolution of Fungi. 42: 291-473 ((https://doi.org/10.3767/persoonia.2019.42.11))
Nak_amb6	Nakazawaea ambrosiae	OM614743.1	0.923023	Saprotroph	Saprotroph	Yeast cells arise by multilateral budding on a narrow base. Cells are ellipsoidal to elongate. Pseudohyphae are abundant and well branched, and true hyphae are also formed	Pseudohyphae and true hyphae with subglobose and ovoid blastoconidia are formed	Probable	This yeast was isolated of gallery of Ips typographus and Ips amitinus attacking Pinus sibirica	Van der Walt JP, et al. 1971. Antonie van Leeuwenhoek 37(1): 15-20 ((https://doi.org/10.1007/BF02218463)); Kurtzman C, et al. (Eds.). 2011. The yeasts: a taxonomic study. Elsevier ((https://www.elsevier.com/books/the-yeasts/kurtzman/978-0-444-52149-1)). Crous, PW et al., 2019. Persoonia - Molecular Phylogeny and Evolution of Fungi. 42: 291-473 ((https://doi.org/10.3767/persoonia.2019.42.11))
Nak_amb7	Nakazawaea ambrosiae	NR_165549.1	0.9714	Saprotroph	Saprotroph	Yeast cells arise by multilateral budding on a narrow base. Cells are ellipsoidal to elongate. Pseudohyphae are abundant and well branched, and true hyphae are also formed	Pseudohyphae and true hyphae with subglobose and ovoid blastoconidia are formed	Probable	This yeast was isolated of gallery of Ips typographus and Ips amitinus attacking Pinus sibirica	Van der Walt JP, et al. 1971. Antonie van Leeuwenhoek 37(1): 15-20 ((https://doi.org/10.1007/BF02218463)); Kurtzman C, et al. (Eds.). 2011. The yeasts: a taxonomic study. Elsevier ((https://www.elsevier.com/books/the-yeasts/kurtzman/978-0-444-52149-1)). Crous, PW et al., 2019. Persoonia - Molecular Phylogeny and Evolution of Fungi. 42: 291-473 ((https://doi.org/10.3767/persoonia.2019.42.11))
Nak_ern1	Nakazawaea ernobii	KY104359.1	0.999809	Symbiotroph/Saprotroph	Symbiotroph/Saprotroph	Yeast and Budding is multilateral	Pseudohyphae and true hyphae with subglobose and ovoid blastoconidia are formed	Probable	Isolated of gallery of Ips typographus and of gut from Dendroctonus spp.	Van der Walt JP, et al. 1971. Antonie van Leeuwenhoek 37(1): 15-20 ((https://doi.org/10.1007/BF02218463)); Rivera O, et al. 2009. Biological Journal of the Linnean Society. 98: 325–342 ((https://doi.org/10.1111/j.1095-8312.2009.01289.x)); Kurtzman C, et al. (Eds.). 2011. The yeasts: a taxonomic study. Elsevier ((https://www.elsevier.com/books/the-yeasts/kurtzman/978-0-444-52149-1))
Nak_hol1	Nakazawaea holstii	KY104368.1	0.999758	Symbiotroph/Saprotroph	Symbiotroph/Saprotroph	Yeast and Budding is multilateral	Heterothallic, and only asporogenous haploid	Probable	This yeast was isolates from frass of Pinus spp. and gums of Prunus spp., frass of an apparent yellow spruce; of an insect tunnel in a white spruce (Picea glauca), from a rotting apple attached to the tree, also of insects and plants	Kurtzman C, et al. (Eds.). 2011. The yeasts: a taxonomic study. Elsevier ((https://www.elsevier.com/books/the-yeasts/kurtzman/978-0-444-52149-1))
Nak_hol2	Nakazawaea holstii	OK052411.1	0.744301	Symbiotroph/Saprotroph	Symbiotroph/Saprotroph	Yeast and Budding is multilateral	Aerobic growth is white to tannish-white, dull to glistening, and mucoid to butyrous. Colony margins are entire or lobed, and generally bordered by pseudohy- phae and true hyphae	Probable	N. holstii seems to be associated with bark beetles infesting pine, spruce and fir trees, but it is also isolated from other substrates, such as cider and apples, as seen and from insect frass, streams and lichens	Kurtzman C, et al. (Eds.). 2011. The yeasts: a taxonomic study. Elsevier ((https://www.elsevier.com/books/the-yeasts/kurtzman/978-0-444-52149-1))
Nak_hol3	Nakazawaea holstii	M614738.1	0.760394	Symbiotroph/Saprotroph	Symbiotroph/Saprotroph	Yeast and Budding is multilateral	Aerobic growth is white to tannish-white, dull to glistening, and mucoid to butyrous. Colony margins are entire or lobed, and generally bordered by pseudohy- phae and true hyphae	Probable	N. holstii seems to be associated with bark beetles infesting pine, spruce and fir trees, but it is also isolated from other substrates, such as cider and apples, as seen and from insect frass, streams and lichens	Kurtzman C, et al. (Eds.). 2011. The yeasts: a taxonomic study. Elsevier ((https://www.elsevier.com/books/the-yeasts/kurtzman/978-0-444-52149-1))
Nak_sp1	Nakazawaea	OK173774.1	0.932279	Symbiotroph/Saprotroph	Symbiotroph/Saprotroph	Yeast cells arise by multilateral budding on a narrow base. Cells are ellipsoidal to elongate. Pseudohyphae are abundant and well branched, and true hyphae are also formed	Pseudohyphae and true hyphae with subglobose and ovoid blastoconidia are formed	Probable	Isolated of gallery of Ips typographus and was associated with bark beetles infesting pine, spruce and fir trees	Van der Walt JP, et al. 1971. Antonie van Leeuwenhoek 37(1): 15-20 ((https://doi.org/10.1007/BF02218463)); Kurtzman C, et al. (Eds.). 2011. The yeasts: a taxonomic study. Elsevier ((https://www.elsevier.com/books/the-yeasts/kurtzman/978-0-444-52149-1))
Nak_sp2	Nakazawaea	OP293327.1	1	Symbiotroph/Saprotroph	Symbiotroph/Saprotroph	Yeast cells arise by multilateral budding on a narrow base. Cells are ellipsoidal to elongate. Pseudohyphae are abundant and well branched, and true hyphae are also formed	Pseudohyphae and true hyphae with subglobose and ovoid blastoconidia are formed	Probable	Isolated of gallery of Ips typographus and was associated with bark beetles infesting pine, spruce and fir trees	Van der Walt JP, et al. 1971. Antonie van Leeuwenhoek 37(1): 15-20 ((https://doi.org/10.1007/BF02218463)); Kurtzman C, et al. (Eds.). 2011. The yeasts: a taxonomic study. Elsevier ((https://www.elsevier.com/books/the-yeasts/kurtzman/978-0-444-52149-1))
Nak_sp3	Nakazawaea	OK173774.1	0.979708	Symbiotroph/Saprotroph	Symbiotroph/Saprotroph	Yeast cells arise by multilateral budding on a narrow base. Cells are ellipsoidal to elongate. Pseudohyphae are abundant and well branched, and true hyphae are also formed	Pseudohyphae and true hyphae with subglobose and ovoid blastoconidia are formed	Probable	Isolated of gallery of Ips typographus and was associated with bark beetles infesting pine, spruce and fir trees	Van der Walt JP, et al. 1971. Antonie van Leeuwenhoek 37(1): 15-20 ((https://doi.org/10.1007/BF02218463)); Kurtzman C, et al. (Eds.). 2011. The yeasts: a taxonomic study. Elsevier ((https://www.elsevier.com/books/the-yeasts/kurtzman/978-0-444-52149-1))
Nak_sp4	Nakazawaea	OP293326.1	0.928694	Symbiotroph/Saprotroph	Symbiotroph/Saprotroph	Yeast cells arise by multilateral budding on a narrow base. Cells are ellipsoidal to elongate. Pseudohyphae are abundant and well branched, and true hyphae are also formed	Pseudohyphae and true hyphae with subglobose and ovoid blastoconidia are formed	Probable	Isolated of gallery of Ips typographus and was associated with bark beetles infesting pine, spruce and fir trees	Van der Walt JP, et al. 1971. Antonie van Leeuwenhoek 37(1): 15-20 ((https://doi.org/10.1007/BF02218463)); Kurtzman C, et al. (Eds.). 2011. The yeasts: a taxonomic study. Elsevier ((https://www.elsevier.com/books/the-yeasts/kurtzman/978-0-444-52149-1))
Nak_sp5	Nakazawaea	OK052317.1	0.931581	Symbiotroph/Saprotroph	Symbiotroph/Saprotroph	Yeast cells arise by multilateral budding on a narrow base. Cells are ellipsoidal to elongate. Pseudohyphae are abundant and well branched, and true hyphae are also formed	Pseudohyphae and true hyphae with subglobose and ovoid blastoconidia are formed	Probable	Isolated of gallery of Ips typographus and was associated with bark beetles infesting pine, spruce and fir trees	Van der Walt JP, et al. 1971. Antonie van Leeuwenhoek 37(1): 15-20 ((https://doi.org/10.1007/BF02218463)); Kurtzman C, et al. (Eds.). 2011. The yeasts: a taxonomic study. Elsevier ((https://www.elsevier.com/books/the-yeasts/kurtzman/978-0-444-52149-1))
Nak_sp6	Nakazawaea	OQ179816.1	0.917513	Symbiotroph/Saprotroph	Symbiotroph/Saprotroph	Yeast cells arise by multilateral budding on a narrow base. Cells are ellipsoidal to elongate. Pseudohyphae are abundant and well branched, and true hyphae are also formed	Pseudohyphae and true hyphae with subglobose and ovoid blastoconidia are formed	Probable	Isolated of gallery of Ips typographus and was associated with bark beetles infesting pine, spruce and fir trees	Van der Walt JP, et al. 1971. Antonie van Leeuwenhoek 37(1): 15-20 ((https://doi.org/10.1007/BF02218463)); Kurtzman C, et al. (Eds.). 2011. The yeasts: a taxonomic study. Elsevier ((https://www.elsevier.com/books/the-yeasts/kurtzman/978-0-444-52149-1))
Nak_sp7	Nakazawaea	OK173773.1	1	Symbiotroph/Saprotroph	Symbiotroph/Saprotroph	Yeast cells arise by multilateral budding on a narrow base. Cells are ellipsoidal to elongate. Pseudohyphae are abundant and well branched, and true hyphae are also formed	Pseudohyphae and true hyphae with subglobose and ovoid blastoconidia are formed	Probable	Isolated of gallery of Ips typographus and was associated with bark beetles infesting pine, spruce and fir trees	Van der Walt JP, et al. 1971. Antonie van Leeuwenhoek 37(1): 15-20 ((https://doi.org/10.1007/BF02218463)); Kurtzman C, et al. (Eds.). 2011. The yeasts: a taxonomic study. Elsevier ((https://www.elsevier.com/books/the-yeasts/kurtzman/978-0-444-52149-1))
Nak_sp8	Nakazawaea	OP293325.1	0.892158	Symbiotroph/Saprotroph	Symbiotroph/Saprotroph	Yeast cells arise by multilateral budding on a narrow base. Cells are ellipsoidal to elongate. Pseudohyphae are abundant and well branched, and true hyphae are also formed	Pseudohyphae and true hyphae with subglobose and ovoid blastoconidia are formed	Probable	Isolated of gallery of Ips typographus and was associated with bark beetles infesting pine, spruce and fir trees	Van der Walt JP, et al. 1971. Antonie van Leeuwenhoek 37(1): 15-20 ((https://doi.org/10.1007/BF02218463)); Kurtzman C, et al. (Eds.). 2011. The yeasts: a taxonomic study. Elsevier ((https://www.elsevier.com/books/the-yeasts/kurtzman/978-0-444-52149-1))
Nak_sp9	Nakazawaea	OQ179817.1	1	Symbiotroph/Saprotroph	Symbiotroph/Saprotroph	Yeast cells arise by multilateral budding on a narrow base. Cells are ellipsoidal to elongate. Pseudohyphae are abundant and well branched, and true hyphae are also formed	Pseudohyphae and true hyphae with subglobose and ovoid blastoconidia are formed	Probable	Isolated of gallery of Ips typographus and was associated with bark beetles infesting pine, spruce and fir trees	Van der Walt JP, et al. 1971. Antonie van Leeuwenhoek 37(1): 15-20 ((https://doi.org/10.1007/BF02218463)); Kurtzman C, et al. (Eds.). 2011. The yeasts: a taxonomic study. Elsevier ((https://www.elsevier.com/books/the-yeasts/kurtzman/978-0-444-52149-1))
Nak_sp10	Nakazawaea	OR164733.1	1	Symbiotroph/Saprotroph	Symbiotroph/Saprotroph	Yeast cells arise by multilateral budding on a narrow base. Cells are ellipsoidal to elongate. Pseudohyphae are abundant and well branched, and true hyphae are also formed	Pseudohyphae and true hyphae with subglobose and ovoid blastoconidia are formed	Probable	Isolated of gallery of Ips typographus and was associated with bark beetles infesting pine, spruce and fir trees	Van der Walt JP, et al. 1971. Antonie van Leeuwenhoek 37(1): 15-20 ((https://doi.org/10.1007/BF02218463)); Kurtzman C, et al. (Eds.). 2011. The yeasts: a taxonomic study. Elsevier ((https://www.elsevier.com/books/the-yeasts/kurtzman/978-0-444-52149-1))
Nak_sp11	Nakazawaea	ON306382.1	1	Symbiotroph/Saprotroph	Symbiotroph/Saprotroph	Yeast cells arise by multilateral budding on a narrow base. Cells are ellipsoidal to elongate. Pseudohyphae are abundant and well branched, and true hyphae are also formed	Pseudohyphae and true hyphae with subglobose and ovoid blastoconidia are formed	Probable	Isolated of gallery of Ips typographus and was associated with bark beetles infesting pine, spruce and fir trees	Van der Walt JP, et al. 1971. Antonie van Leeuwenhoek 37(1): 15-20 ((https://doi.org/10.1007/BF02218463)); Kurtzman C, et al. (Eds.). 2011. The yeasts: a taxonomic study. Elsevier ((https://www.elsevier.com/books/the-yeasts/kurtzman/978-0-444-52149-1))
Nak_sp12	Nakazawaea	OP663289.1	0.92985	Symbiotroph/Saprotroph	Symbiotroph/Saprotroph	Yeast cells arise by multilateral budding on a narrow base. Cells are ellipsoidal to elongate. Pseudohyphae are abundant and well branched, and true hyphae are also formed	Pseudohyphae and true hyphae with subglobose and ovoid blastoconidia are formed	Probable	Isolated of gallery of Ips typographus and was associated with bark beetles infesting pine, spruce and fir trees	Van der Walt JP, et al. 1971. Antonie van Leeuwenhoek 37(1): 15-20 ((https://doi.org/10.1007/BF02218463)); Kurtzman C, et al. (Eds.). 2011. The yeasts: a taxonomic study. Elsevier ((https://www.elsevier.com/books/the-yeasts/kurtzman/978-0-444-52149-1))
Nak_sp13	Nakazawaea	OR164733.1	0.784553	Symbiotroph/Saprotroph	Symbiotroph/Saprotroph	Yeast cells arise by multilateral budding on a narrow base. Cells are ellipsoidal to elongate. Pseudohyphae are abundant and well branched, and true hyphae are also formed	Pseudohyphae and true hyphae with subglobose and ovoid blastoconidia are formed	Probable	Isolated of gallery of Ips typographus and was associated with bark beetles infesting pine, spruce and fir trees	Van der Walt JP, et al. 1971. Antonie van Leeuwenhoek 37(1): 15-20 ((https://doi.org/10.1007/BF02218463)); Kurtzman C, et al. (Eds.). 2011. The yeasts: a taxonomic study. Elsevier ((https://www.elsevier.com/books/the-yeasts/kurtzman/978-0-444-52149-1))
Nak_sp14	Nakazawaea	OM480689.1	0.976989	Symbiotroph/Saprotroph	Symbiotroph/Saprotroph	Yeast cells arise by multilateral budding on a narrow base. Cells are ellipsoidal to elongate. Pseudohyphae are abundant and well branched, and true hyphae are also formed	Pseudohyphae and true hyphae with subglobose and ovoid blastoconidia are formed	Probable	Isolated of gallery of Ips typographus and was associated with bark beetles infesting pine, spruce and fir trees	Van der Walt JP, et al. 1971. Antonie van Leeuwenhoek 37(1): 15-20 ((https://doi.org/10.1007/BF02218463)); Kurtzman C, et al. (Eds.). 2011. The yeasts: a taxonomic study. Elsevier ((https://www.elsevier.com/books/the-yeasts/kurtzman/978-0-444-52149-1))
Nak_sp15	Nakazawaea	NR_165549.1	0.9405	Symbiotroph/Saprotroph	Symbiotroph/Saprotroph	Yeast cells arise by multilateral budding on a narrow base. Cells are ellipsoidal to elongate. Pseudohyphae are abundant and well branched, and true hyphae are also formed	Pseudohyphae and true hyphae with subglobose and ovoid blastoconidia are formed	Probable	Isolated of gallery of Ips typographus and was associated with bark beetles infesting pine, spruce and fir trees	Van der Walt JP, et al. 1971. Antonie van Leeuwenhoek 37(1): 15-20 ((https://doi.org/10.1007/BF02218463)); Kurtzman C, et al. (Eds.). 2011. The yeasts: a taxonomic study. Elsevier ((https://www.elsevier.com/books/the-yeasts/kurtzman/978-0-444-52149-1))
Nak_sp16	Nakazawaea	OK173774.1	0.9487	Symbiotroph/Saprotroph	Symbiotroph/Saprotroph	Yeast cells arise by multilateral budding on a narrow base. Cells are ellipsoidal to elongate. Pseudohyphae are abundant and well branched, and true hyphae are also formed	Pseudohyphae and true hyphae with subglobose and ovoid blastoconidia are formed	Probable	Isolated of gallery of Ips typographus and was associated with bark beetles infesting pine, spruce and fir trees	Van der Walt JP, et al. 1971. Antonie van Leeuwenhoek 37(1): 15-20 ((https://doi.org/10.1007/BF02218463)); Kurtzman C, et al. (Eds.). 2011. The yeasts: a taxonomic study. Elsevier ((https://www.elsevier.com/books/the-yeasts/kurtzman/978-0-444-52149-1))
Neo_alo1	Neophaeococcomyces aloes	MT704886.1	0.805363	Pathotroph-Saprotroph	Plant Pathogen	Microfungus	Colonies lacking mycelium but consisting of a globular mass of chlamydospore-like cells	Probable	Isolate frome dark lesions of dead bark of Aloe dichotoma	Crous PW, et al. 2015. Persoonia - Molecular Phylogeny and Evolution of Fungi, 35(1), 264–327 ((https://doi.org/10.3767/003158515x690269))
Oga_nei1	Ogataea neixiangensis	NR_173264	0.975604	Saprotroph	Symbiotroph	Yeast	Assimilate xylose	Probable	Isolated from rotting wood	Lu, YF et al., 2017. Int J Syst Evol Microbio.l 67:3038-3042 ((https://doi.org/10.1007/s13225-021-00494-6))
Oga_nei2	Ogataea neixiangensis	OM614788.1	1	Saprotroph	Symbiotroph	Yeast	Assimilate xylose	Probable	Isolated from rotting wood	Lu, YF et al., 2017. Int J Syst Evol Microbio.l 67:3038-3042 ((https://doi.org/10.1007/s13225-021-00494-6))
Oga_pin1	Ogataea pini	MH595329.1	0.805686	Symbiotroph/Saprotroph	Symbiotroph/Saprotroph	Yeast and Budding is multilateral	Aerobic growth is tannish-white, smooth to finely striated, dull to glistening, and butyrous. A faint acidic odor is often produced.Assimilate nitrite	Probable	Isolated from Dendroctonus spp., and frass of pines fir, beech and monkey-puzzle trees. Production of volatile organic compounds	Kurtzman C, et al. (Eds.). 2011. The yeasts: a taxonomic study. Elsevier ((https://www.elsevier.com/books/the-yeasts/kurtzman/978-0-444-52149-1))
Oga_pin2	Ogataea pini	OM614767.1	0.785763	Symbiotroph/Saprotroph	Symbiotroph/Saprotroph	Yeast and Budding is multilateral	Aerobic growth is tannish-white, smooth to finely striated, dull to glistening, and butyrous. A faint acidic odor is often produced.Assimilate nitrite	Probable	Isolated from Dendroctonus spp., and frass of pines fir, beech and monkey-puzzle trees. Production of volatile organic compounds	Kurtzman C, et al. (Eds.). 2011. The yeasts: a taxonomic study. Elsevier ((https://www.elsevier.com/books/the-yeasts/kurtzman/978-0-444-52149-1))
Oga_pin3	Ogataea pini	HQ413282.1	1	Symbiotroph/Saprotroph	Symbiotroph/Saprotroph	Yeast and Budding is multilateral	Aerobic growth is tannish-white, smooth to finely striated, dull to glistening, and butyrous. A faint acidic odor is often produced.Assimilate nitrite	Probable	Isolated from Dendroctonus spp., and frass of pines fir, beech and monkey-puzzle trees. Production of volatile organic compounds	Kurtzman C, et al. (Eds.). 2011. The yeasts: a taxonomic study. Elsevier ((https://www.elsevier.com/books/the-yeasts/kurtzman/978-0-444-52149-1))
Oga_pin4	Ogataea pini	KY104429.1	0.76002	Symbiotroph/Saprotroph	Symbiotroph/Saprotroph	Yeast and Budding is multilateral	Aerobic growth is tannish-white, smooth to finely striated, dull to glistening, and butyrous. A faint acidic odor is often produced.Assimilate nitrite	Probable	Isolated from Dendroctonus spp., and frass of pines fir, beech and monkey-puzzle trees. Production of volatile organic compounds	Kurtzman C, et al. (Eds.). 2011. The yeasts: a taxonomic study. Elsevier ((https://www.elsevier.com/books/the-yeasts/kurtzman/978-0-444-52149-1))
Oga_pin5	Ogataea pini	KY104425.1	0.878543	Symbiotroph/Saprotroph	Symbiotroph/Saprotroph	Yeast and Budding is multilateral	Aerobic growth is tannish-white, smooth to finely striated, dull to glistening, and butyrous. A faint acidic odor is often produced.Assimilate nitrite	Probable	Isolated from Dendroctonus spp., and frass of pines fir, beech and monkey-puzzle trees. Production of volatile organic compounds	Kurtzman C, et al. (Eds.). 2011. The yeasts: a taxonomic study. Elsevier ((https://www.elsevier.com/books/the-yeasts/kurtzman/978-0-444-52149-1))
Oga_pin6	Ogataea pini	KY104431.1	1	Symbiotroph/Saprotroph	Symbiotroph/Saprotroph	Yeast and Budding is multilateral	Aerobic growth is tannish-white, smooth to finely striated, dull to glistening, and butyrous. A faint acidic odor is often produced.Assimilate nitrite	Probable	Isolated from Dendroctonus spp., and frass of pines fir, beech and monkey-puzzle trees. Production of volatile organic compounds	Kurtzman C, et al. (Eds.). 2011. The yeasts: a taxonomic study. Elsevier ((https://www.elsevier.com/books/the-yeasts/kurtzman/978-0-444-52149-1))
Oga_ram1	Ogataea ramenticola	NR_155598.1	0.97	Symbiotroph	Symbiotroph	Yeast	Aerobic growth is glistening, butyrous, tannish-white, and low convex with a slightly depressed center. Assimilate methanol as a carbon source. Heterothallic ascomycetous yeast	Probable	Yeast from insect frass from various pine trees, such as loblolly pine, short- leaf pine, Coulter pine, longleaf pine and white pine.	Kurtzman C, et al. (Eds.). 2011. The yeasts: a taxonomic study. Elsevier ((https://www.elsevier.com/books/the-yeasts/kurtzman/978-0-444-52149-1))
Oph_ips1	Ophiostoma ips	MT210376.1	0.993625	Pathotroph	Plant Pathogen	Microfungus	Blue-Staining	Probable	At least most species are transmitted via insect vectors, with mycelial colonies developing in bark-boring beetle galleries and spreading through the vascular system; they are highly specific to their beetle vectors. In some cases spores and mycelium are transmitted in specialized organs, termed mycetangia (Cannon & Kirk 2007)	Cannon PF, Kirk PM. 2007. Fungal Families of the World. CAB International, Cambridge (ISBN: 978-0851998275); Tedersoo L, et al. 2014. Science 346:e1256688 ((https://doi.org/10.1126/science.1256688))
Pap_fla1	Papiliotrema flavescens	NR_130696	0.9905	Saprotroph	Undefined Saprotroph	Yeast	The colony is flat to somewhat convex, dull, grayish-cream, butyrous to somewhat mucoidal, with the surface smooth, and an entire, straight to some- what undulate margin	Probable	P. flavescens is a rare environmental yeast, which has been isolated from air, trees, kernels of wheat and corn and fermenting soya sauce
Pen_cit1	Penicillium citrinum	OR251007.1	0.960866	Saprotroph	Dung Saprotroph-Undefined Saprotroph-Wood Saprotroph	Microfungus	Soft Rot	Highly Probable	Penicillium citrinum is already known for producing mycotoxin citrinin and cellulose digesting enzymes like cellulase and endoglucanase, as well as xylulase. Isolate from bark	Duncan CG, Eslyn WE. 1966. Mycologia 58642-664; Seehann G, et al. 1975. List of Fungi in Soft-Rot Tissue Tests. Institute fur Holzbiologie und Holzschutz, Bundesforschungsanstalt fur Forst - und Holzwirtshaft, Hamburg - Lohbrugge, Germany; Costa IPMW, et al. 2012. Mycotaxon 119:e26 ((http://mycotaxon.com/resources/checklists/costa_v119_checklist.pdf)); Bills GF, et al. 2013. Current Opinion in Mi…
Pen_cor1	Penicillium corylophilum	NR_121236	0.939001	Saprotroph	Dung Saprotroph-Undefined Saprotroph-Wood Saprotroph	Microfungus	Soft Rot	Highly Probable	Isolated from soil and has antibacterial activity	Duncan CG, Eslyn WE. 1966. Mycologia 58642-664; Seehann G, et al. 1975. List of Fungi in Soft-Rot Tissue Tests. Institute fur Holzbiologie und Holzschutz, Bundesforschungsanstalt fur Forst - und Holzwirtshaft, Hamburg - Lohbrugge, Germany; Costa IPMW, et al. 2012. Mycotaxon 119:e26 ((http://mycotaxon.com/resources/checklists/costa_v119_checklist.pdf)); Bills GF, et al. 2013. Current Opinion in Mi…
Pen_pan1	Penicillium pancosmium	NR_121506	1	Saprotroph	Undefined Saprotroph	Microfungus	The phialides may be produced singly, in groups or from branched metulae, giving a brush-like appearance	Probable
Pen_sp1	Penicillium	NR_077159	0.990971	Saprotroph	Dung Saprotroph-Undefined Saprotroph-Wood Saprotroph	Microfungus	Soft Rot	Highly Probable	Fungi isolated from environmental samples	Duncan CG, Eslyn WE. 1966. Mycologia 58642-664; Seehann G, et al. 1975. List of Fungi in Soft-Rot Tissue Tests. Institute fur Holzbiologie und Holzschutz, Bundesforschungsanstalt fur Forst - und Holzwirtshaft, Hamburg - Lohbrugge, Germany; Costa IPMW, et al. 2012. Mycotaxon 119:e26 ((http://mycotaxon.com/resources/checklists/costa_v119_checklist.pdf)); Bills GF, et al. 2013. Current Opinion in Mi…
Pen_sp2	Penicillium	MK139939.1	0.996306	Saprotroph	Dung Saprotroph-Undefined Saprotroph-Wood Saprotroph	Microfungus	Soft Rot	Highly Probable	Fungi isolated from environmental samples	Duncan CG, Eslyn WE. 1966. Mycologia 58642-664; Seehann G, et al. 1975. List of Fungi in Soft-Rot Tissue Tests. Institute fur Holzbiologie und Holzschutz, Bundesforschungsanstalt fur Forst - und Holzwirtshaft, Hamburg - Lohbrugge, Germany; Costa IPMW, et al. 2012. Mycotaxon 119:e26 ((http://mycotaxon.com/resources/checklists/costa_v119_checklist.pdf)); Bills GF, et al. 2013. Current Opinion in Mi…
Pet_sp1	Peterozyma	MW710126.1	0.939215	Saprotroph/Symbiotroph	Saprotroph-Symbiotroph	Yeast cells arise by multilateral budding on a narrow base, and are predominantly ovoid in shape. Pseudohyphae are abundant, well branched and form blastoconidia, but true hyphae are not produced	Peterozyma toletana and P. xylosa show no differences on standard fermentation and growth tests. Form hat-shaped ascospores and inability to assimilate nitrate	Possible	Yeast isolated from tanning fluid, diseased fir tree, from a mixture of horse dung and sawdust, insect frass in fir and spruce trees or from wood products	Kurtzman C, et al. (Eds.). (2011). The yeasts: a taxonomic study. Elsevier. (https://www.elsevier.com/books/the-yeasts/kurtzman/978-0-444-52149-1))
Pet_tol1	Peterozyma toletana	MW710126.1	0.931454	Saprotroph-Symbiotroph	Saprotroph-Symbiotroph	Yeast cells arise by multilateral budding on a narrow base, and are predominantly ovoid in shape. Pseudohyphae are abundant, well branched and form blastoconidia, but true hyphae are not produced	Peterozyma toletana and P. xylosa show no differences on standard fermentation and growth tests. Form hat-shaped ascospores and inability to assimilate nitrate	Possible	Yeast isolated from tanning fluid, diseased fir tree, from a mixture of horse dung and sawdust, insect frass in fir and spruce trees or from wood products	Kurtzman C, et al. (Eds.). (2011). The yeasts: a taxonomic study. Elsevier. (https://www.elsevier.com/books/the-yeasts/kurtzman/978-0-444-52149-1))
Pet_tol2	Peterozyma toletana	OK052095.1	0.931278	Saprotroph-Symbiotroph	Saprotroph-Symbiotroph	Yeast cells arise by multilateral budding on a narrow base, and are predominantly ovoid in shape. Pseudohyphae are abundant, well branched and form blastoconidia, but true hyphae are not produced	Peterozyma toletana and P. xylosa show no differences on standard fermentation and growth tests. Form hat-shaped ascospores and inability to assimilate nitrate	Possible	Yeast isolated from tanning fluid, diseased fir tree, from a mixture of horse dung and sawdust, insect frass in fir and spruce trees or from wood products	Kurtzman C, et al. (Eds.). (2011). The yeasts: a taxonomic study. Elsevier. (https://www.elsevier.com/books/the-yeasts/kurtzman/978-0-444-52149-1))
Pha_dem1	Phaeosclera dematioides	MH873075.1	1	Pathotroph	Animal and Plant Pathogen	Microfungus	Hyphae produce	Possible	Agent of phaeohyphomycosis in cattle	McGinnis, MR et al., 1985. Medical Mycology, 23:133–135. https://doi.org/10.1080/00362178585380211
Phe_psy1	Phenoliferia psychrophila	MZ683237.1	0.999529	Saprotroph	Undefined Saprotroph	Yeast	No pseudomycelium or true hyphae are formed. Fermentation ability (glucose) is negative. Cellulae ovoideae velellipsoidae	Possible	P. psychrophila that is known to thrive in cold environments and is capable of degrading recalcitrant phenolic compounds; was isolated from the soil of a railway area and the sediment of an oil-shale mine	Margesin R et al., 2007. International journal of systematic and evolutionary microbiology, 57(9), 2179-2184. (( https://doi.org/10.1099/ijs.0.65111-0))
Poc_chl1	Pochonia chlamydosporia	OP978887.1	0.794265	Pathotroph-Symbiotroph	Endophyte-Epiphyte-Fungal Parasite-Insect Parasite	Microfungus	Anamorph phase of Metacordyceps chlamydosporia	Possible	Parasitic, endophytic or epiphytic on Insecta, other fungi or Gamineae (Cannon & Kirk 2007)	Cannon PF, Kirk PM. 2007. Fungal Families of the World. CAB International, Cambridge (ISBN: 978-0851998275)
Pph_pit1	Peniophora pithya	ON963941.1	0.893048	Pathotroph-Saprotroph	Plant Pathogen-Wood Saprotroph	Corticioid	White Rot	Probable	Most species are saprobic, causing rots of standing and fallen wood. Many species are adapted to xeric conditions, being able to grow on rapidly drying dead attached branches (Cannon & Kirk 2007)	Cannon PF, Kirk PM. 2007. Fungal Families of the World. CAB International, Cambridge (ISBN: 978-0851998275)
Pri_hap1	Priceomyces haplophilus	KY104671.1	1	Saprotroph	Saprotroph	Yeast	True hyphae are not produced. Aerobic growth is butyrous with a dull, tannish-white almost powdery surface	Probable	This was isolated from the bark beetle Dendroctonus jeffreyi in jeffrey pine (Pinus jeffreyi), California, USA	Irinyi L, et al. 2015. Medical Mycology 53:313-337 ((https://doi.org/10.1093/mmy/myv008))
Pse_all1	Pseudotremella allantoinivorans	NR_137662.1	0.824	Saprotroph	Saprotroph	Yeast	Dimorphic, pseudohyphae, cellulae globosae and ovoideae	Probable	This species was isolated an enrichment culture on allantoin , inoculated with a rotten mushroom Hericium erinaceus from grew on the trunkof a beech tree,Fagus sylvaticaL. in Wageningen,The Netherlands.	Kurtzman C, et al. (Eds.). 2011. The yeasts: a taxonomic study. Elsevier ((https://www.elsevier.com/books/the-yeasts/kurtzman/978-0-444-52149-1))
Rho_glu1	Rhodotorula glutinis	MT635318.1	0.715026	Saprotroph	Animal Pathogen-Undefined Saprotroph	Microfungus	The strains are creamy, yellow, salmon, pink, orange, coral, and blood red in color	Probable	Saprobic, found in a wide range of habitats and especially in aquatic systems. Some of the red yeasts in this family. These yeasts are also capable of synthesizing carotenoids such as β-carotene, torulene, and torularhodin	Cannon PF, Kirk PM. 2007. Fungal Families of the World. CAB International, Cambridge (ISBN: 978-0851998275)
Rho_muc1	Rhodotorula mucilaginosa	MT635319.1	0.975261	Saprotroph-Symbiotroph	Saprotroph-Symbiotroph	Microfungus	The streak culture is pink, varying from saffron-orange to deep coral, glis- tening (occasionally dull), mucoid, normally smooth, but sometimes rugoid, and the margin is entire	Probable	Saprobic, found in a wide range of habitats and especially in aquatic systems. Besides a probable associ- ation with humans, R. mucilaginosa is found in a wide range of natu- ral habitats, including living or decomposing plant constituents and soil	Cannon PF, Kirk PM. 2007. Fungal Families of the World. CAB International, Cambridge (ISBN: 978-0851998275); Kurtzman CP, et al. (eds.) 2011. The Yeasts, a Taxonomic Study. Fifth Edition. Vols 1-3. Elsevier, San Diego (ISBN: 9780444521491)
Rhy_nan1	Rhynchogastrema nanyangensis	NR_166792.1	0.9876	Symbiotroph	Undefined Symbiotroph	Fungus	Hyphal septa with dolipores and parenthesomes, tremelloid haustoria, urniform, apically partly and cruciately septate basidia	Probable	Isolated from gut of beetle larvae boring into trunks of Populus alba and Quercus variabilis	Vu, et al., 2016. Studies in Mycology 85:91-105 ((https://doi.org/10.1016/j.simyco.2016.11.007)); Hui, et al., 2012. Current Microbiology. 65: 617-621 ((https://doi.org/10.1007/s00284-012-0203-7)
Sac_sel1	Saccharomycopsis selenospora	KY105284.1	0.842301	Saprotroph	Undefined Saprotroph	Yeast	Pellicles are not formed	Probable	Little is known of the ecology of S. selenospora. Of the two extant strains, the source for one is unknown and the other is from tanning fluid in France	Kurtzman CP, et al. (eds.) 2011. The Yeasts, a Taxonomic Study. Fifth Edition. Vols 1-3. Elsevier, San Diego (ISBN: 9780444521491)
Sac_sel2	Saccharomycopsis selenospora	KY105283.1	1	Saprotroph	Undefined Saprotroph	Yeast	Pellicles are not formed	Probable	Little is known of the ecology of S. selenospora. Of the two extant strains, the source for one is unknown and the other is from tanning fluid in France	Kurtzman CP, et al. (eds.) 2011. The Yeasts, a Taxonomic Study. Fifth Edition. Vols 1-3. Elsevier, San Diego (ISBN: 9780444521491)
Sar_atr1	Sarcodon atroviridis	ON243908.1	1	Symbiotroph	Ectomycorrhizal	Hydnoid	Sopodous, very dark, blackish or olivaceous, small; pileus convex to expanded, thin somewhat irregular, umbonate	Probable	Terrestrial, ectomycorrhizal with gymnosperm and angiosperm trees, typically Pinaceae or Fagaceae (Cannon & Kirk 2007)	Cannon PF, Kirk PM. 2007. Fungal Families of the World. CAB International, Cambridge (ISBN: 978-0851998275)
Scc_spp1	Saccharomycetales	NR_155939.1	0.87	NA	NA	NA	NA	NA	NA	NA
Sch_mal1	Saccharomycopsis malanga	MK673892.1	0.816068	Saprotroph	Undefined Saprotroph	Yeast	Pellicles are formed by some strains	Probable	S. malanga is common to fermented foods and appears to be one of the principal amylase producers in these products	Kurtzman C, et al. (Eds.). 2011. The yeasts: a taxonomic study. Elsevier ((https://www.elsevier.com/books/the-yeasts/kurtzman/978-0-444-52149-1))
Sch_mal2	Saccharomycopsis malanga	KY105262.1	1	Saprotroph	Undefined Saprotroph	Yeast	Pellicles are formed by some strains	Probable	S. malanga is common to fermented foods and appears to be one of the principal amylase producers in these products	Kurtzman C, et al. (Eds.). 2011. The yeasts: a taxonomic study. Elsevier ((https://www.elsevier.com/books/the-yeasts/kurtzman/978-0-444-52149-1))
Sch_mal3	Saccharomycopsis malanga	MK673891.1	0.8268	Saprotroph	Undefined Saprotroph	Yeast	Pellicles are formed by some strains	Probable	S. malanga is common to fermented foods and appears to be one of the principal amylase producers in these products	Kurtzman C, et al. (Eds.). 2011. The yeasts: a taxonomic study. Elsevier ((https://www.elsevier.com/books/the-yeasts/kurtzman/978-0-444-52149-1))
Sor_obl1	Sorocybe oblongispora	MN114116.1	1	Saprotroph	Undefined Saprotroph	Facultative Yeast	Long and narrower conidia/Long and narrower conidia	Probable	This especies was isolated from Resin on self-pruned branch wound of Picea rubens	Tedersoo L, et al. 2014. Science 346:e1256688 ((https://doi.org/10.1126/science.1256688))
Sor_sp1	Sorocybe	KP898027.1		Pathotroph-Saprotroph	Animal Pathogen-Fungal Parasite-Undefined Saprotroph	Microfungus	Pellicles are formed by some strains	Probable	Mostly saprobic on plants or other fungi, isolated from soil etc., and from medical sources (Cannon & Kirk 2007)	Cannon PF, Kirk PM. 2007. Fungal Families of the World. CAB International, Cambridge (ISBN: 978-0851998275)
Spo_ros1	Sporothrix rossii	MH861116.1	0.972501	Pathotroph	Plant Pathogen	Microfungus	Blue-Staining	Probable	At least most species are transmitted via insect vectors, with mycelial colonies developing in bark-boring beetle galleries and spreading through the vascular system; they are highly specific to their beetle vectors. In some cases spores and mycelium are transmitted in specialized organs, termed mycangia (Cannon & Kirk 2007)	Cannon PF, Kirk PM. 2007. Fungal Families of the World. CAB International, Cambridge (ISBN: 978-0851998275); Tedersoo L, et al. 2014. Science 346:e1256688 ((https://doi.org/10.1126/science.1256688))
Spo_ros2	Sporothrix rossii	MH861116.1	0.972501	Pathotroph	Plant Pathogen	Microfungus	Blue-Staining	Probable	At least most species are transmitted via insect vectors, with mycelial colonies developing in bark-boring beetle galleries and spreading through the vascular system; they are highly specific to their beetle vectors. In some cases spores and mycelium are transmitted in specialized organs, termed mycangia (Cannon & Kirk 2007)	Cannon PF, Kirk PM. 2007. Fungal Families of the World. CAB International, Cambridge (ISBN: 978-0851998275); Tedersoo L, et al. 2014. Science 346:e1256688 ((https://doi.org/10.1126/science.1256688))
Sug_xia1	Sugiyamaella xiaguanensis	MT969346.1	0.740609	Saprotroph	Undefined Saprotroph	Yeast	Fermentation of sugars is absent. Glucose, inulin, galactose, trehalose, cellobiose, salicin, l-sorbose, d-xylose, l-arabinose, erythritol, ribitol, galactitol, d-mannitol, d-glucitol, succinate, 2-keto-d-gluconate, d-glucuronate and d-glucono-1,5-lactone are assimilated	Probable	Isolate from rotten wood	Huang, LN et al. 2018. International Journal of Systematic and Evolutionary Microbiology, 68(10), 3307–3310. (( https://doi.org/10.1099/ijsem.0.002988))
Tal_sp1	Talaromyces	NR_147429	0.999974	Saprotroph-Pathotroph	Saprotroph-Animal Pathogen	Microfungus	The genus was characterised by soft ascocarps with a cleistothecial wall of interwoven hyphae and typically yellow ascomata, with ovate to globose asci containing mostly spiny ascospores	Probable	Talaromyces contains species that are medically important and in the food industry. T. cellulolyticus is reported as an important cellulose-degrading fungus used for biomass degradation	Tedersoo L, et al. 2014. Science 346:e1256688 ((https://doi.org/10.1126/science.1256688))
Tal_sp2	Talaromyces	MW581837.1	0.999997	Saprotroph-Pathotroph	Saprotroph-Animal Pathogen	Microfungus	The genus was characterised by soft ascocarps with a cleistothecial wall of interwoven hyphae and typically yellow ascomata, with ovate to globose asci containing mostly spiny ascospores	Probable	Talaromyces contains species that are medically important and in the food industry. T. cellulolyticus is reported as an important cellulose-degrading fungus used for biomass degradation	Tedersoo L, et al. 2014. Science 346:e1256688 ((https://doi.org/10.1126/science.1256688))
Tal_sp3	Talaromyces	MZ614621.1	1	Saprotroph-Pathotroph	Saprotroph-Animal Pathogen	Microfungus	The genus was characterised by soft ascocarps with a cleistothecial wall of interwoven hyphae and typically yellow ascomata, with ovate to globose asci containing mostly spiny ascospores	Probable	Talaromyces contains species that are medically important and in the food industry. T. cellulolyticus is reported as an important cellulose-degrading fungus used for biomass degradation	Tedersoo L, et al. 2014. Science 346:e1256688 ((https://doi.org/10.1126/science.1256688))
The_bal1	Thelebolus balaustiformis	MG813184.1	1	Saprotroph-Symbiotroph	Saprotroph-Undefined Saprotroph	Microfungus	Mycelium hyaline to pale yellow consisting of irregularly swollen, septate hyphae	Probable	Endophyte detection method-culture (David et al. 2016). This yeast associated with three Atlantic sponges	Bills GF, et al. 2013. Current Opinion in Microbiology 16:549-565 ((https://doi.org/10.1016/j.mib.2013.08.001)); Tedersoo L, et al. 2014. Science 346:e1256688: ((https://doi.org/10.1126/science.1256688)); David AS, et al. 2016. Microbial Ecology 71:912-926 ((https://doi.org/10.1007/s00248-015-0712-6)); Bovio, E et al., 2018. Fungal Systematics and Evolution, 1(1), 141-167. https://doi.org/10.3114…
Trg_hyl1	Trigonosporomyces hylophilus	KY109977.1	1	Saprotroph	Undefined Saprotroph	Yeast	Pseudomycelium	Probable	Isolate from tunnel of Xyleborus aemulus, and the berry of Vaccinium myrtillus (bilberry).	Kurtzman C, et al. (Eds.). (2011). The yeasts: a taxonomic study. Elsevier. (https://www.elsevier.com/books/the-yeasts/kurtzman/978-0-444-52149-1)); Du Q, et al. 2004. Journal of Chromatography A. 1045(1-2):59-63. ((https://doi.org/10.1016/j.chroma.2004.06.017)).
Trg_hyl2	Trigonosporomyces hylophilus	MH861490.1	1	Saprotroph	Undefined Saprotroph	Yeast	Pseudomycelium	Probable	Isolate from tunnel of Xyleborus aemulus, and the berry of Vaccinium myrtillus (bilberry).	Kurtzman C, et al. (Eds.). (2011). The yeasts: a taxonomic study. Elsevier. (https://www.elsevier.com/books/the-yeasts/kurtzman/978-0-444-52149-1)); Du Q, et al. 2004. Journal of Chromatography A. 1045(1-2):59-63. ((https://doi.org/10.1016/j.chroma.2004.06.017)).
Trg_hyl3	Trigonosporomyces hylophilus	MH861490.1	1	Saprotroph	Undefined Saprotroph	Yeast	Pseudomycelium	Probable	Isolate from tunnel of Xyleborus aemulus, and the berry of Vaccinium myrtillus (bilberry).	Kurtzman C, et al. (Eds.). (2011). The yeasts: a taxonomic study. Elsevier. (https://www.elsevier.com/books/the-yeasts/kurtzman/978-0-444-52149-1)); Du Q, et al. 2004. Journal of Chromatography A. 1045(1-2):59-63. ((https://doi.org/10.1016/j.chroma.2004.06.017)).
Tri_aet1	Trichoderma aethiopicum	MH865820.1	0.967722	Pathotroph-Saprotroph-Symbiotroph	Animal Pathogen-Endophyte-Epiphyte-Fungal Parasite-Plant Pathogen-Wood Saprotroph	Microfungus	Soft Rot	Probable	Cause of soft-rot (Seehann et al. 1975); Likely opportunistic human pathogen (Irinyi et al. 2015); Endophyte detection method-culture (Busby et al. 2016)	Kurtzman C, et al. (Eds.). (2011). The yeasts: a taxonomic study. Elsevier. (https://www.elsevier.com/books/the-yeasts/kurtzman/978-0-444-52149-1)); Du Q, et al. 2004. Journal of Chromatography A. 1045(1-2):59-63. ((https://doi.org/10.1016/j.chroma.2004.06.017)). K219
Tri_vir1	Trichoderma viride	KY037840.1	0.883368	Saprotroph	Undefined Saprotroph	Microfungus	Warted conidia	Probable	T. viride producted of several lytic enzymes and/or antibiotics. Strains of those species are widely used in biocontrol of soilborne plant-pathogenic fungi and widely distributed of all soil fungi	Lieckfeldt, E., et al., 1999. Applied and Environmental Microbiology. 65: 2418-2428 ((https://doi.org/10.1128/AEM.65.6.2418-2428.1999))
Tri_vir2	Trichoderma viride	AY380909.1	1	Saprotroph	Undefined Saprotroph	Microfungus	Warted conidia	Probable	T. viride producted of several lytic enzymes and/or antibiotics. Strains of those species are widely used in biocontrol of soilborne plant-pathogenic fungi and widely distributed of all soil fungi	Lieckfeldt, E., et al., 1999. Applied and Environmental Microbiology. 65: 2418-2428 ((https://doi.org/10.1128/AEM.65.6.2418-2428.1999))
Uni_bis	Unilacryma bispora	NR_172168.1	0.999943	Saprotroph	Saprotroph	Microfungus	The combination of small, pulvinate and often amber-coloured basidiocarps, 2-spored basidia, ovoid to ellipsoid basidiospores that become muriform when mature, branched hyphidia, and absence of obvious carotenoids under the light microscope	Probable	Unilacryma unispora is unique among Dacrymycetes for having basidia with one sterigmata only, while other Dacrymycetes have two-sterigmatic basidia.	Nagy LG, et al. 2016. Molecular Biology and Evolution 33 (4):959-970. ((https://doi.org/10.1093/molbev/msv337))
Van_sp1	Vandijckella	NG_075222.1	0.740666	Saprotoph	Undefined Saprotroph	Microfungus	Mycelium hyaline, septate, smooth- and thin-walled, commonly aggregated to form ropes. Conidiophores monomorphic, smooth- and thin-walled, mononematous, short, simple and determinate, often reduced to conidiogenous cells. Conidiogenous cells hyaline, smooth- and thin-walled, borne laterally on the aerial hyphae, monophialidic, ampulliform, with a conspicuous and long collaret at the apical conidi…	Probable	Fungu isolated from garden soil	Giraldo, A et al., 2019. Mycological Progress. 18: 1135–1154. ((https://doi.org/10.1007/s11557-019-01511-4))
Vis_vic1	Vishniacozyma victoriae	NR_073260.1	0.999965	Saprotroph	Endophyte-Epiphyte-Saprotroph	Yeast	Neither mycelium nor pseudomycelium is formed	Probable	This yeast is known from soil in Antarctica and Alaska, from flowers in Germany and the surface of young apples, lichens, mosses, glacial ice in Spitsbergen, leaves of Cistus albidus and Quercus faginea	Montes, MJ et al., 1999. Systematic and Applied Microbiology, 22 97–105. ((https://doi.org/10.1016/S0723-2020(99)80032-0)); Kurtzman C, et al. (Eds.). 2011. The yeasts: a taxonomic study. Elsevier ((https://www.elsevier.com/books/the-yeasts/kurtzman/978-0-444-52149-1));Buzzini, P et al. 2022. ElSevier. ((https://doi.org/10.1016/j.aquaculture.2022.738218))
Vis_vic2	Vishniacozyma victoriae	OM135375.1	0.999968	Saprotroph	Endophyte-Epiphyte-Saprotroph	Yeast	Neither mycelium nor pseudomycelium is formed	Probable	This yeast is known from soil in Antarctica and Alaska, from flowers in Germany and the surface of young apples, lichens, mosses, glacial ice in Spitsbergen, leaves of Cistus albidus and Quercus faginea	Montes, MJ et al., 1999. Systematic and Applied Microbiology, 22 97–105. ((https://doi.org/10.1016/S0723-2020(99)80032-0)); Kurtzman C, et al. (Eds.). 2011. The yeasts: a taxonomic study. Elsevier ((https://www.elsevier.com/books/the-yeasts/kurtzman/978-0-444-52149-1));Buzzini, P et al. 2022. ElSevier. ((https://doi.org/10.1016/j.aquaculture.2022.738218))
Wal_mur1	Wallemia muriae	OP364026.1	0.95899	Saprotroph	Undefined Saprotroph, Hyphae hyaline, smooth- and thin walled	Fungu	Colonies punctiform, typically spreading deeply	Probable	Occurring on sugary food products (date honey, cake), salty food (peanuts), hypersa-line water of salterns world-wide, dry substrates (straw, seeds), and in indoor environments; one record from an insect is available.	Zalar, P. et al., 2005. Antonie Van Leeuwenhoek 87, 311–328 ((https://doi.org/10.1007/s10482-004-6783-x)); Tedersoo L, et al. 2014. Science 346:e1256688 ((https://doi.org/10.1126/science.1256688))
Wal_mur2	Wallemia muriae	KX911860.1	0.972374	Saprotroph	Undefined Saprotroph, Hyphae hyaline, smooth- and thin walled	Fungu	Colonies punctiform, typically spreading deeply	Probable	Occurring on sugary food products (date honey, cake), salty food (peanuts), hypersa-line water of salterns world-wide, dry substrates (straw, seeds), and in indoor environments; one record from an insect is available.	Zalar, P. et al., 2005. Antonie Van Leeuwenhoek 87, 311–328 ((https://doi.org/10.1007/s10482-004-6783-x)); Tedersoo L, et al. 2014. Science 346:e1256688 ((https://doi.org/10.1126/science.1256688))
Wic_anm1	Wickerhamomyces anomalus	OQ155208.1	0.735963	Saprotroph	Undefined Saprotroph	Yeast	Heterothallic, but the sporogenous diploid form is usually isolated from nature	Probable	This species is widespread in nature, occur- ring in soil, plant material and as an opportunistic pathogen of humans and animals. Presumably the primary habitat of this species is plants, isolated from leaves and needles of 10 different tree species growing in the Small Carpathian mountain range of Slovakia	Kurtzman CP, et al. 2008. FEMS Yeast Research 8:939-954 ((https://doi.org/10.1111/j.1567-1364.2008.00419.x))
Wic_rab1	Wickerhamomyces rabaulensis	MG367325.1	0.802854	Saprotroph	Undefined Saprotroph	Yeast	D-glucose fermentation	Probable	The ecology of this species is uncertain because the three available isolates are from diverse habitats, i.e., snail excrement, rat liver and a watermelon	Kurtzman CP, et al. 2008. FEMS Yeast Research 8:939-954 ((https://doi.org/10.1111/j.1567-1364.2008.00419.x))
Wic_sp1	Wickerhamiella	AF313369.2	0.753434	Saprotroph-Symbiotroph	Saprotroph-Symbiotroph	Yeast	The cells are spherical to ellipsoidal and growth is butyrous and light tannish-white in color	Probable	The restricted physiology and the strong association with floricolous insects seems to be characteristic of most other members of the clado. Some species were isolated from cactus flowers vectored by drosophilids or beetles, from wine vat, flowers of morning glory, fruit fly (Drosophila floricola)	Kurtzman CP, et al. 2008. FEMS Yeast Research 8:939-954 ((https://doi.org/10.1111/j.1567-1364.2008.00419.x))
Yam_mx1	Yamadazyma mexicana	JX188248.1	0.9911	Saprotroph-Symbiotroph	Endophyte-Endosymbiont-Epiphyte-Soil Saprotroph-Undefined Saprotroph	Yeast	Growth is butyrous, dull to glistening and tannish-white	Probable	Species have coenzyme Q-9 as their main ubiquinone. Isolated from decayed tissue in cereoid cacti, soil, clinical isolate, insect frass, short leaf pine, gum exudate of a black cherry tree and gut of Dendroctonus spp.	Rivera O, et al. 2009. Biological Journal of the Linnean Society. 98: 325–342 ((https://doi.org/10.1111/j.1095-8312.2009.01289.x)); Kurtzman C, et al. (Eds.). 2011. The yeasts: a taxonomic study. Elsevier ((https://www.elsevier.com/books/the-yeasts/kurtzman/978-0-444-52149-1)); Irinyi L, et al. 2015. Medical Mycology 53:313-337 ((https://doi.org/10.1093/mmy/myv008))
Yam_mx2	Yamadazyma mexicana	OM949963.1	0.992114	Saprotroph-Symbiotroph	Endophyte-Endosymbiont-Epiphyte-Soil Saprotroph-Undefined Saprotroph	Yeast	Growth is butyrous, dull to glistening and tannish-white	Probable	Species have coenzyme Q-9 as their main ubiquinone. Isolated from decayed tissue in cereoid cacti, soil, clinical isolate, insect frass, short leaf pine, gum exudate of a black cherry tree and gut of Dendroctonus spp.	Rivera O, et al. 2009. Biological Journal of the Linnean Society. 98: 325–342 ((https://doi.org/10.1111/j.1095-8312.2009.01289.x)); Kurtzman C, et al. (Eds.). 2011. The yeasts: a taxonomic study. Elsevier ((https://www.elsevier.com/books/the-yeasts/kurtzman/978-0-444-52149-1)); Irinyi L, et al. 2015. Medical Mycology 53:313-337 ((https://doi.org/10.1093/mmy/myv008))
Yam_mx3	Yamadazyma mexicana	OM949962.1	0.991373	Saprotroph-Symbiotroph	Endophyte-Endosymbiont-Epiphyte-Soil Saprotroph-Undefined Saprotroph	Yeast	Growth is butyrous, dull to glistening and tannish-white	Probable	Species have coenzyme Q-9 as their main ubiquinone. Isolated from decayed tissue in cereoid cacti, soil, clinical isolate, insect frass, short leaf pine, gum exudate of a black cherry tree and gut of Dendroctonus spp.	Rivera O, et al. 2009. Biological Journal of the Linnean Society. 98: 325–342 ((https://doi.org/10.1111/j.1095-8312.2009.01289.x)); Kurtzman C, et al. (Eds.). 2011. The yeasts: a taxonomic study. Elsevier ((https://www.elsevier.com/books/the-yeasts/kurtzman/978-0-444-52149-1)); Irinyi L, et al. 2015. Medical Mycology 53:313-337 ((https://doi.org/10.1093/mmy/myv008))
Yam_sco1	Yamadazyma scolyti	FR819713.1	0.761148	Saprotroph-Symbiotroph	Endophyte-Endosymbiont-Epiphyte-Soil Saprotroph-Undefined Saprotroph	Yeast	Heterothallic	Probable	This species was isolated from gut and frass of Dendroctonus spp. and have been isolated from insect frass in beetle damaged fir and pine trees growing in the U.S. and Canada	Rivera O, et al. 2009. Biological Journal of the Linnean Society. 98: 325–342 ((https://doi.org/10.1111/j.1095-8312.2009.01289.x)); Kurtzman C, et al. (Eds.). 2011. The yeasts: a taxonomic study. Elsevier ((https://www.elsevier.com/books/the-yeasts/kurtzman/978-0-444-52149-1))
Yam_sco2	Yamadazyma scolyti	KY105952.1	0.999997	Saprotroph-Symbiotroph	Endophyte-Endosymbiont-Epiphyte-Soil Saprotroph-Undefined Saprotroph	Yeast	Heterothallic	Probable	This species was isolated from gut and frass of Dendroctonus spp. and have been isolated from insect frass in beetle damaged fir and pine trees growing in the U.S. and Canada	Rivera O, et al. 2009. Biological Journal of the Linnean Society. 98: 325–342 ((https://doi.org/10.1111/j.1095-8312.2009.01289.x)); Kurtzman C, et al. (Eds.). 2011. The yeasts: a taxonomic study. Elsevier ((https://www.elsevier.com/books/the-yeasts/kurtzman/978-0-444-52149-1))
Yam_ten1	Yamadazyma tenuis	HE612104.1	0.999999	Saprotroph-Symbiotroph	Endophyte-Endosymbiont-Epiphyte-Soil Saprotroph-Undefined Saprotroph	Yeast	Pseudohyphae may be present, rotting wood	Probable	Species have coenzyme Q-9 as their main ubiquinone. Isolated from decayed tissue in cereoid cacti, soil, clinical isolate, insect frass, short leaf pine, gum exudate of a black cherry tree and gut of Dendroctonus spp.	Kurtzman C, et al. (Eds.). 2011. The yeasts: a taxonomic study. Elsevier. (https://www.elsevier.com/books/the-yeasts/kurtzman/978-0-444-52149-1)); Gao WL, et al. 2021. MycoKeys 83: 69ñ84 ((https://doi.org/10.3897/mycokeys.83.71156))
Yam_ten2	Yamadazyma tenuis	OP874916.1	0.721431	Saprotroph-Symbiotroph	Endophyte-Endosymbiont-Epiphyte-Soil Saprotroph-Undefined Saprotroph	Yeast	Pseudohyphae may be present, rotting wood	Probable	Species have coenzyme Q-9 as their main ubiquinone. Isolated from decayed tissue in cereoid cacti, soil, clinical isolate, insect frass, short leaf pine, gum exudate of a black cherry tree and gut of Dendroctonus spp.	Kurtzman C, et al. (Eds.). 2011. The yeasts: a taxonomic study. Elsevier. (https://www.elsevier.com/books/the-yeasts/kurtzman/978-0-444-52149-1)); Gao WL, et al. 2021. MycoKeys 83: 69ñ84 ((https://doi.org/10.3897/mycokeys.83.71156))
Yam_ten3	Yamadazyma tenuis	KY102436.1	0.999606	Saprotroph-Symbiotroph	Endophyte-Endosymbiont-Epiphyte-Soil Saprotroph-Undefined Saprotroph	Yeast	Pseudohyphae may be present, rotting wood	Probable	Species have coenzyme Q-9 as their main ubiquinone. Isolated from decayed tissue in cereoid cacti, soil, clinical isolate, insect frass, short leaf pine, gum exudate of a black cherry tree and gut of Dendroctonus spp.	Kurtzman C, et al. (Eds.). 2011. The yeasts: a taxonomic study. Elsevier. (https://www.elsevier.com/books/the-yeasts/kurtzman/978-0-444-52149-1)); Gao WL, et al. 2021. MycoKeys 83: 69ñ84 ((https://doi.org/10.3897/mycokeys.83.71156))
Yam_ten4	Yamadazyma tenuis	KY102435.1	0.999999	Saprotroph-Symbiotroph	Endophyte-Endosymbiont-Epiphyte-Soil Saprotroph-Undefined Saprotroph	Yeast	Pseudohyphae may be present, rotting wood	Probable	Species have coenzyme Q-9 as their main ubiquinone. Isolated from decayed tissue in cereoid cacti, soil, clinical isolate, insect frass, short leaf pine, gum exudate of a black cherry tree and gut of Dendroctonus spp.	Kurtzman C, et al. (Eds.). 2011. The yeasts: a taxonomic study. Elsevier. (https://www.elsevier.com/books/the-yeasts/kurtzman/978-0-444-52149-1)); Gao WL, et al. 2021. MycoKeys 83: 69ñ84 ((https://doi.org/10.3897/mycokeys.83.71156))
Yam_ten5	Yamadazyma tenuis	KY102434.1	0.999999	Saprotroph-Symbiotroph	Endophyte-Endosymbiont-Epiphyte-Soil Saprotroph-Undefined Saprotroph	Yeast	Pseudohyphae may be present, rotting wood	Probable	Species have coenzyme Q-9 as their main ubiquinone. Isolated from decayed tissue in cereoid cacti, soil, clinical isolate, insect frass, short leaf pine, gum exudate of a black cherry tree and gut of Dendroctonus spp.	Kurtzman C, et al. (Eds.). 2011. The yeasts: a taxonomic study. Elsevier. (https://www.elsevier.com/books/the-yeasts/kurtzman/978-0-444-52149-1)); Gao WL, et al. 2021. MycoKeys 83: 69ñ84 ((https://doi.org/10.3897/mycokeys.83.71156))
Yam_ten6	Yamadazyma tenuis	KY102433.1	1	Saprotroph-Symbiotroph	Endophyte-Endosymbiont-Epiphyte-Soil Saprotroph-Undefined Saprotroph	Yeast	Pseudohyphae may be present, rotting wood	Probable	Species have coenzyme Q-9 as their main ubiquinone. Isolated from decayed tissue in cereoid cacti, soil, clinical isolate, insect frass, short leaf pine, gum exudate of a black cherry tree and gut of Dendroctonus spp.	Kurtzman C, et al. (Eds.). 2011. The yeasts: a taxonomic study. Elsevier. (https://www.elsevier.com/books/the-yeasts/kurtzman/978-0-444-52149-1)); Gao WL, et al. 2021. MycoKeys 83: 69ñ84 ((https://doi.org/10.3897/mycokeys.83.71156))
Yar_def1	Yarrowia deformans	OP216842.1	0.999992	Saprotroph	Undefined Saprotroph	Yeast	Teleomorphic phase of Candida lipolytica var. deformans	Highly Probable	C. deformans to excrete powerful lipolytic enzymes that are active in a mostly aqueous environment and characterized three genes that code for the enzymes. This yeast was isolated from an aircraft jet fuel tank	Kurtzman CP, et al. (eds.) 2011. The Yeasts, a Taxonomic Study. Fifth Edition. Vols 1-3. Elsevier, San Diego (ISBN: 9780444521491)
Zyg_bio1	Zygoascus biomembranicola	NR_156007	1	Saprotroph	Saprotroph	Yeast	Cells are spherical to ovoid	Probable	This species was isolated from a dark brown dried viscous gel on the floor inside a stone chamber	Nagatsuka Y, et al., 2016. International Journal of Systematic and Evolutionary Microbiology 66: 1692ñ16704 ((https://doi.org/10.1099/ijsem.0.000930)); Groenewald M, et al. 2018. FEMS Yeast Research, 18: foy076 ((https://doi.org/10.1093/femsyr/foy076)); Kurtzman C, et al. (Eds.). 2011. The yeasts: a taxonomic study. Elsevier. (https://www.elsevier.com/books/the-yeasts/kurtzman/978-0-444-52149-1))
Zyg_bit1	Zygoascus bituminiphila	JN183452.1	0.975038	Saprotroph	Undefined Saprotroph	Yeast	Colonies are cream colored, smooth, soft, convex, with a glistening surface and a finely fimbriate margin and conidiophores are usually short	Probable	Z. bituminiphila from an isolate found in bitumen	Kurtzman CP, et al. (eds.) 2011. The Yeasts, a Taxonomic Study. Fifth Edition. Vols 1-3. Elsevier, San Diego (ISBN: 9780444521491)
Zyg_bit2	Zygoascus bituminiphila	NR_137545.1	0.987842	Saprotroph	Undefined Saprotroph	Yeast	Colonies are cream colored, smooth, soft, convex, with a glistening surface and a finely fimbriate margin and conidiophores are usually short	Probable	Z. bituminiphila from an isolate found in bitumen	Kurtzman CP, et al. (eds.) 2011. The Yeasts, a Taxonomic Study. Fifth Edition. Vols 1-3. Elsevier, San Diego (ISBN: 9780444521491)
Zyg_hel1	Zygoascus hellenicus	OM190438.1	0.987666	Pathotroph	Animal Pathogen	Yeast	The cells are ovoid, long ovoid, sausage-shaped, and elongate to cylindrical. A sediment and ring with islets or a thick wrinkled pellicle are formed	Probable	Z. hellenicus isolates have been obtained either from human and animal infections or from fruit drinks.	Kurtzman CP, et al. (eds.) 2011. The Yeasts, a Taxonomic Study. Fifth Edition. Vols 1-3. Elsevier, San Diego (ISBN: 9780444521491); Irinyi L, et al. 2015. Medical Mycology 53:313-337 ((https://doi.org/10.1093/mmy/myv008)); Briones-Roblero CI, et al. 2017. Folia Microbiologica 62(1): 1-9 ((doi: 10.1007/s12223-016-0469-4))
Zyg_sp1	Zygoascus	KY106018.1	0.960386	Pathotroph-Saprotroph-Symbiotroph	Animal Pathogen-Epiphyte- Undefined Saprotroph	Yeast	The species is heterothallic	Probable	Some especies are isolates have been obtained either from human and animal infections or from fruit drinks. is known from various substrates, also in grape must and rotten fruits, soil, gut of Dendroctonus spp. and appears worldwide in distribution	Kurtzman CP, et al. (eds.) 2011. The Yeasts, a Taxonomic Study. Fifth Edition. Vols 1-3. Elsevier, San Diego (ISBN: 9780444521491); Irinyi L, et al. 2015. Medical Mycology 53:313-337 ((https://doi.org/10.1093/mmy/myv008)); Briones-Roblero CI, et al. 2017. Folia Microbiologica 62(1): 1-9 ((doi: 10.1007/s12223-016-0469-4))
Zyg_sp2	Zygoascus	ON865000.1	0.981196	Pathotroph-Saprotroph-Symbiotroph	Animal Pathogen-Epiphyte- Undefined Saprotroph	Yeast	The species is heterothallic	Probable	Some especies are isolates have been obtained either from human and animal infections or from fruit drinks. is known from various substrates, also in grape must and rotten fruits, soil, gut of Dendroctonus spp. and appears worldwide in distribution	Kurtzman CP, et al. (eds.) 2011. The Yeasts, a Taxonomic Study. Fifth Edition. Vols 1-3. Elsevier, San Diego (ISBN: 9780444521491); Irinyi L, et al. 2015. Medical Mycology 53:313-337 ((https://doi.org/10.1093/mmy/myv008)); Briones-Roblero CI, et al. 2017. Folia Microbiologica 62(1): 1-9 ((doi: 10.1007/s12223-016-0469-4))
Zyg_sp3	Zygoascus	MW374088.1	0.967374	Pathotroph-Saprotroph-Symbiotroph	Animal Pathogen-Epiphyte- Undefined Saprotroph	Yeast	The species is heterothallic	Probable	Some especies are isolates have been obtained either from human and animal infections or from fruit drinks. is known from various substrates, also in grape must and rotten fruits, soil, gut of Dendroctonus spp. and appears worldwide in distribution	Kurtzman CP, et al. (eds.) 2011. The Yeasts, a Taxonomic Study. Fifth Edition. Vols 1-3. Elsevier, San Diego (ISBN: 9780444521491); Irinyi L, et al. 2015. Medical Mycology 53:313-337 ((https://doi.org/10.1093/mmy/myv008)); Briones-Roblero CI, et al. 2017. Folia Microbiologica 62(1): 1-9 ((doi: 10.1007/s12223-016-0469-4))
