# Supplementary material for: Comparative metabarcoding and biodiversity of gut-associated fungal assemblages of Dendroctonus species (Curculionidae: Scolytinae)
Source: Front Microbiol. 2024 Mar 7;15:1360488. doi: 10.3389/fmicb.2024.1360488 (PMC10959539; doi:10.3389/fmicb.2024.1360488)
Supplement: Supplementary file 3 [file Table_3.XLSX]

## Sheet: Hoja1
Supplementary Table 3. Properties of each node included in the Global MENA network.
Name	Node degree	No. Module	Negative links	Node	No. Module	Positive links	Node	No. Module	Node Betweenness	Node stress	Node degree	Clustering Coefficient	Zi	Pi			Connector nodes (Zi ≤ 2.5, Pi ≤ 0.62)
Cyb_ame3 (Cyberlindnera americana)	13	3	6	Nak_sp1 (Nakazawaea sp.)	3	7	The_bal1 (T. balaustiformis)	3	2.60681	28	0.0854484	0.641026	-1.72848	0.52071			Peripheral nodes (Zi ≤ 2.5, Pi > 0.62)
				Kur_mol1 (K. molischiana)	3		Tal_sp2 (Talaromyces sp.)	3
				Can_sp1 (Candida sp.)	3		Pen_cor1 (P. corylophilum)	3
				Cla_sp3 (Cladosporium sp.)	2		Cla_cld3 (C. cladosporioides)	3
				Can_pic10 (C. piceae)	1		Cla_cld2 (C. cladosporioides)	3
				Can_pic6 (C. piceae)	1		Cyb_ame2 (C. americana)	1
							Oga_pin1 (O. pini)	1
Rho_muc1 (Rhodotorula mucilaginosa)	17	2	9	Sor_sp1 (Sorocybe sp.)	2	8	Gro_tar1 (G. tartarivorans)	2	17.9263	112	0.0921173	0.463235	-0.408248	0.726644
				Cla_cld2 (C. cladosporioides)	3		Cla_sp3 (Cladosporium sp.)	2
				Can_ore4 (C. oregonensis)	1		Asp_rub1 (A. ruber)	2
				Can_pic8 (C. piceae)	1		Mey_gui1 (M. guilliermondii)	1
				Can_par2 (C. parapsilosis)	0		Nak_hol1 (Nakazawaea ernobii)	1
				Can_vri1 (C. vrieseae)	3		Oga_pin4 (O. pini)	3
				Nak_sp4 (Nakazawaea sp.)	0		Can_pic3 (C. piceae)	2
				Pet_tol1 (Peterozyma toletana)	3		Can_pic1 (C. piceae)	1
				Can_ara1 (Candida arabinofermentans)	3
Asp_rub1 (Aspergillus ruber)	19	2	6	Can_ore2 (C. oregonensis)	2	13	Tal_sp1 (Talaromyces sp.)	3	25.9741	135	0.100505	0.426901	-0.408248	0.714681
				Mey_gui1 (M. guilliermondii)	1		Cla_cld1 (C. cladosporioides)	1
				Gro_tar1 (G. tartarivorans)	2		Cla_cld2 (C. cladosporioides)	3
				Oga_pin2 (O. pini)	3		Cla_sp3 (Cladosporium sp.)	2
				Can_pic10 (C. piceae)	1		Can_rai1 (C. railenensis)	3
				Can_pic1 (C. piceae)	1		Can_par2 (C. parapsilosis)	0
							Yam_mx2 (Y. mexicana)	3
							Nak_sp1 (Nakazawaea sp.)	3
							Nak_amb1 (Nakazawaea ambrosiae)	3
							Can_pic3 (C. piceae)	2
							Can_pic18 (C. piceae)	0
							Can_pic6 (C. piceae)	1
							Rho_muc1 (Rhodotorula mucilaginosa)	2
Pen_cor1 (Penicillium corylophilum)	19	3	7	Tal_sp1 (Talaromyces sp.)	3	12	Yam_ten1 (Yamadazyma tenuis)	3	5.2606	64	0.135377	0.660819	-0.0785674	0.34903
				Cla_sp1 (Cladosporium sp.)	3		Tal_sp2 (Talaromyces sp.)	3
				Can_pic8 (C. piceae)	1		Nak_amb1 (N. ambrosiae)	3
				Can_vri1 (C. vrieseae)	3		Cla_cld3 (C. cladosporioides)	3
				Nak_sp1 (Nakazawaea sp.)	3		Cla_cld2 (C. cladosporioides)	3
				Nak_sp3 (Nakazawaea sp.)	3		Can_sp1 (Candida sp.)	3
				Kur_mol1 (K. molischiana)	3		Can_ore6 (C. oregonensis)	3
							Can_gor1 (Candida gorgasii)	3
							Cla_sp3 (Cladosporium sp.)	2
							Can_ore4 (C. oregonensis)	1
							Cyb_ame2 (C. americana)	1
							Cyb_ame3 (C. americana)	3
Tal_sp1 (Talaromyces sp.)	21	3	9	Yam_ten1 (Y. tenuis)	3	12	Cla_cld1 (C. cladosporioides)	1	5.81533	70	0.150764	0.690476	-0.0785674	0.430839
				Tal_sp2 (Talaromyces sp.)	3		Cla_sp1 (Cladosporium sp.)	3
				Nak_sp3 (Nakazawaea sp.)	3		Cla_cld2 (C. cladosporioides)	3
				Can_sp1 (Candida sp.)	3		Cla_cld3 (C. cladosporioides)	3
				Can_gor1 (C. gorgasii)	3		Can_rai1 (C. railenensis)	3
				Can_pic8 (C. piceae)	1		Yam_mx1 (Y. mexicana)	3
				Mey_gui1 (M. guilliermondii)	1		Yam_mx2 (Y. mexicana)	3
				Yam_ten1 (Y. tenuis)	3		Can_vri1 (C. vrieseae)	3
				Can_sp10 (Candida sp.)	1		Nak_sp1 (Nakazawaea sp.)	3
							Nak_amb1 (N. ambrosiae)	3
							Oga_pin1 (O. pini)	1
							Tal_sp1 (Talaromyces sp.)	3
Tal_sp2 (Talaromyces sp.)	19	3	9	Cla_sp1 (Cladosporium sp.)	3	10	Cla_cld2 (C. cladosporioides)	3	5.34455	62	0.135335	0.678363	-0.31427	0.409972
				Cla_sp3 (Cladosporium sp.)			Can_ore4 (C. oregonensis)	1
				Can_ore6 (C. oregonensis)			Can_sp1 (Candida sp.)	3
				Can_pic8 (C. piceae)			Mey_gi1 (M. guilliermondii)	1
				Yam_mx1 (Y. mexicana)			Can_gor1 (C. gorgasii)	3
				Can_vri1 (C. vrieseae)			Yam_ten1 (Y. tenuis)	3
				Nak_sp1 (Nakazawaea sp.)			Nak_amb1 (N. ambrosiae)	3
				Nak_sp3 (Nakazawaea sp.)			Oga_pin1 (O. pini)	1
				Tal sp_1			Pen_cor1 (P. corylophilum)	3
							Cyb_ame3 (C. americana)	3
Sor_sp1 (Sorocybe sp.)	16	2	9	Can_ore2 (C. oregonensis)	2	7	Cla_cld1 (C. cladosporioides)	1	15.6106	96	0.0732925	0.45	-0.408248	0.617188
				Can_ore4 (C. oregonensis)	1		Cla_sp3 (Cladosporium sp.)	2
				Can_pic8 (C. piceae)	1		Can_par2 (C. parapsilosis)	0
				Mey_gui1 (M. guilliermondii)	1		Nak_sp4 (Nakazawaea sp.)	0
				Gro_tar1 (G. tartarivorans)	2		Cyb_ame1 (C. americana)	1
				Can_pic10 (C. piceae)	1		Can_pic3 (C. piceae)	2
				Can_pic6 (C. piceae)	1		Can_pic18 (C. piceae)	0
				Can_pic1 (C. piceae)	1
				Rho_muc1 (R. mucilaginosa)	2
Cla_cld1 (Cladosporium cladosporioides)	21	1	2	Can_ore4 (C. oregonensis)	1	19	Cla_cld2 (C. cladosporioides)	3	13.1654	122	0.136068	0.528571	0.0517088	0.571429
				Can_vri1 (C. vrieseae)	3		Cla_cld3 (C. cladosporioides)	3
							Tri_vir1 (T. viride)	1
							Can_ore1 (C. oregonensis)	3
							Can_rai1 (C. railenensis)	3
							Can_pic8 (C. piceae)	1
							Can_sp1 (Candida sp.)	3
							Yam_mx2 (Y. mexicana)	3
							Nak_sp1 (Nakazawaea sp.)	3
							Nak_amb1 (N. ambrosiae)	3
							Nak_sp3 (Nakazawaea sp.)	3
							Cyb_ame1 (C. americana)	1
							Cyb_ame4 (C. americana)	1
							Cyb_ame2 (C. americana)	1
							Can_pic6 (C. piceae)	1
							Can_pic1 (C. piceae)	1
							Asp_rub1 (A. ruber)	2
							Tal_sp1 (Talaromyces sp.)	3
							Sor_sp1 (Sorocybe sp.)	2
Cla_sp1 (Cladosporium sp.)	20	3	9	Mey_gui1 (M. guilliermondii)	1	11	Cla_cld2 (C. cladosporioides)	3	3.6797	55	0.150529	0.763158	-0.0785674	0.375
				Yam_ten1 (Y. tenuis)	3		Cla_cld3 (C. cladosporioides)	3
				Nak_amb1 (N. ambrosiae)	3		Yam_mx1 (Y. mexicana)	3
				Nak_hol1 (N. holstii)	1		Can_vri1 (C. vrieseae)	3
				Can_ara1 (C. arabinofermentans)	3		Can_gor1 (C. gorgasii)	3
				Tal_sp2 (Talaromyces sp.)	3		Nak_sp3 (Nakazawaea sp.)	3
				Pen_cor1 (P. corylophilum)	3		Cyb_ame2 (C. americana)	1
				Can_ore6 (C. oregonensis)	3		Oga_pin1 (O. pini)	1
				Can_sp1 (Candida sp.)	3		Oga_pin4 (O. pini)	3
							Can_pic1 (C. piceae)	1
							Tal_sp1 (Talaromyces sp.)	3
Cla_cld2 (Cladosporium cladosporioides)	32	3	11	Can_ore1 (C. oregonensis)	3	21	Cla_cld3 (C. cladosporioides)	3	27.978	294	0.209276	0.510081	1.33565	0.486328
				Can_ore6 (C. oregonensis)	3		Can_ore4 (C. oregonensis)	1
				Can_rai1 (C. railenensis)	3		Can_pic8 (C. piceae)	1
				Can_rai2 (C. railenensis)	3		Mey_gui1 (M. guilliermondii)	1
				Can_vri1 (C. vrieseae)	3		Yam_mx1 (Y. mexicana)	3
				Kur_mol1 (K. molischiana)	3		Yam_mx2 (Y. mexicana)	3
				Oga_pin4 (O. pini)	3		Can_gor1 (C. gorgasii)	3
				Can_ara1 (C. arabinofermentans)	3		Yam_ten1 (Y. tenuis)	1
				Can_pic10 (C. piceae)	1		Nak_sp3 (Nakazawaea sp.)	3
				Can_pic6 (C. piceae)	1		Nak_hol1 (N. holstii)	1
				Rho_muc1 (R. mucilaginosa)	2		Pet_tol1 (P. toletana)	3
							Cyb_ame2 (C. americana)	1
							Oga_pin1 (O. pini)	1
							Oga_pin2 (O. pini)	3
							Cyb_ame3 (C. americana)	3
							Asp_rub1 (A. ruber)	2
							Pen_cor1 (P. corylophilum)	3
							Tal_sp1 (Talaromyces sp.)	3
							Tal_sp2 (Talaromyces sp.)	3
							Cla_cld1 (C. cladosporioides)	1
							Cla_sp1 (Cladosporium sp.)	3
Cla_sp3 (Cladosporium sp.)	19	2	7	The_bal1 (T. balaustiformis)	3	12	Tri_vir1 (T. viride)	1	35.0881	161	0.0884182	0.345029	2.44949	0.692521
				Can_ore2 (C. oregonensis)	2		Can_sp1 (Candida sp.)	3
				Can_ore4 (C. oregonensis)	2		Can_par2 (C. parapsilosis)	0
				Gro_tar1 (G. tartarivorans)	2		Kur_mol1 (K. molischiana)	3
				Cla_cld3 (C. cladosporioides)	3		Oga_pin1 (O. pini)	1
				Cyb_ame3 (C. americana)	3		Can_pic3 (C. piceae)	2
				Tal_sp2 (Talaromyces sp.)	3		Oga_pin5 (O. pini)	1
							Can_pic6 (C. piceae)	1
							Rho_muc1 (R. mucilaginosa)	2
							Asp_rub1 (A. ruber)	2
							Pen_cor1 (P. corylophilum)	3
							Sor_sp1 (Sorocybe sp.)	2
The_bal1 (Thelebolus balaustiformis)	8	3	4	Can_ore4 (C. oregonensis)	1	4	Nak_sp1 (Nakazawaea sp.)	3	0.510507	8	0.0522643	0.75	-2.43559	0.53125
				Can_sp1 (Candida sp.)	3		Kur_mol1 (K. molischiana)	3
				Cla_cld3 (C. cladosporioides)	3		Cyb_ame2 (C. americana)	1
				Cla_sp3 (Cladosporium sp.)	2		Cyb_ame3 (C. americana)	3
Tri_vir1 (Trichoderma viride)	10	1	0			10	Mey_gui1 (M. guilliermondii)	1	3.22532	21	0.0542101	0.533333	0.439525	0.18
							Kur_mol4 (K. molischiana)	1
							Cyb_ame1 (C. americana)	1
							Oga_pin1 (O. pini)	1
							Oga_pin5 (O. pini)	1
							Can_pic10 (C. piceae)	1
							Can_pic6 (C. piceae)	1
							Can_pic1 (C. piceae)	1
							Cla_cld1 (C. cladosporioides)	1
							Cla_sp3 (Cladosporium sp.)	2
Can_ore1 (Candida oregonensis)	18	3	10	Can_ore4 (C. oregonensis)	1	8	Can_rai2 (C. railenensis)	3	5.94122	81	0.12521	0.633987	-0.785674	0.444444
				Can_rai1 (C. railenensis)	3		Can_vri1 (C. vrieseae)	3
				Can_pic8 (C. piceae)	1		Nak_sp3 (Nakazawaea sp.)	3
				Can_sp1 (Candida sp.)	3		Nak_hol1 (N. holstii)	1
				Yam_ten1 (Y. tenuis)	3		Oga_pin2 (O. pini)	3
				Nak_sp1 (Nakazawaea sp.)	3		Oga_pin4 (O. pini)	3
				Can_nit1 (C. nitratophila)	3		Can_ara1 (C. arabinofermentans)	3
				Can_pic6 (C. piceae)	1
				Can_pic1 (C. piceae)	1
				Cla_cld1 (C. cladosporioides)	1
				Cla_cld2 (C. cladosporioides)	3
Can_ore2 (Candida oregonensis)	17	2	11	Can_par2 (C. parapsilosis)	0	6	Can_ore4 (C. oregonensis)	1	22.4732	121	0.0801418	0.389706	-0.408248	0.726644
				Can_vri1 (C. vrieseae)	3		Can_pic8 (C. piceae)	1
				Nak_sp4 (Nakazawaea sp.)	0		Mey_gui1 (M. guilliermondii)	1
				Nak_sp3 (Nakazawaea sp.)	3		Gro_tar1 (G. tartarivorans)	2
				Oga_pin2 (O. pini)	3		Cyb_am1 (C. americana)	1
				Can_pic3 (C. piceae)	2		Cyb_ame4 (C. americana)	1
				Can_pic18 (C. piceae)	0
				Can_pic1 (C. piceae)	1
				Cla_sp3 (Cladosporium sp.)	2
				Asp_rub1 (A. ruber)	2
				Sor_sp1 (Sorocybe sp.)	2
Can_ore6 (Candida oregonensis)	20	3	12	Can_rai1 (C. railenensis)	3	8	Can_pic8 (C. piceae)	1	3.75358	54	0.157615	0.747619	0.157135	0.362812
				Can_rai2 (C. railenensis)	3		Can_sp1 (Candida sp.)	3
				Yam_mx1 (Y. mexicana)	1		Mey_gui1 (M. guilliermondii)	1
				Can_vri1 (C. vrieseae)	3		Nak_amb1 (N. ambrosiae)	3
				Can_gor1 (C. gorgasii)	3		Nak_sp3 (Nakazawaea sp.)	3
				Pet_tol1 (P. toletana)	3		Kur_mol1 (K. molischiana)	3
				Cyb_ame2 (C. americana)	1		Cyb_ame2 (C. americana)	1
				Oga_pin1 (O. pini)	1		Pen_cor1 (P. corylophilum)	3
				Tal_sp2 (Talaromyces sp.)	3
				Cla_sp1 (Cladosporium sp.)	3
				Cla_cld2 (C. cladosporioides)	3
				Cla_cld3 (C. cladosporioides)	3
Can_ore4 (Candida oregonensis)	25	1	13	Can_vri1 (C. vrieseae)	3	12	Can_sp1 (Candida sp.)	3	35.6573	294	0.150667	0.443333	-0.723923	0.6016
				Yam_ten1 (Y. tenuis)	3		Can_nit1 (C. nitratophila)	3
				Nak_sp1 (Nakazawaea sp.)	3		Oga_pin1 (O. pini)	1
				Kur_mol1 (K. molischiana)	3		Can_ara1 (C. arabinofermentans)	3
				Cyb_ame2 (C. americana)	1		Can_sit1 (C. sithepensis)	0
				Oga_pin4 (O. pini)	3		Can_pic10 (C. piceae)	1
				Can_pic1 (C. piceae)	1		Can_pic6 (C. piceae)	1
				Rho_muc1 (R. mucilaginosa)	2		Tal_sp2 (Talaromyces sp.)	3
				Sor_sp1 (Sorocybe sp.)	2		Can_ore2 (C. oregonensis)	2
				Cla_cld1 (C. cladosporioides)	1		Pen_cor1 (P. corylophilum)	3
				Cla_sp3 (Cladosporium sp.)	2		Cla_cld2 (C. cladosporioides)	3
				The_bal1 (T. balaustiformis)	3		Cla_cld3 (C. cladosporioides)	3
				Can_ore1 (C. oregonensis)	3
Can_rai1 (Candida railenensis)	22	3	10	Kur_mol1 (K. molischiana)	3	12	Can_rai2 (C. railenensis)	3	8.05956	96	0.153635	0.619048	0.157135	0.417355
				Oga_pin2 (O. pini)	3		Can_sp1 (Candida sp.)	3
				Oga_pin4 (O. pini)	3		Mey_gui1 (M. guilliermondii)	1
				Can_ara1 (C. arabinofermentans)	3		Yam_mx1 (Y. mexicana)	3
				Can_pic10 (C. piceae)	1		Yam_mx2 (Y. mexicana)	3
				Can_pic1 (C. piceae)	1		Can_vri1 (C. vrieseae)	3
				Cla_cld2 (C. cladosporioides)	3		Nak_amb1 (N. ambrosiae)	3
				Cla_cld3 (C. cladosporioides)	3		Pet_tol1 (P. toletana)	3
				Can_ore1 (C. oregonensis)	3		Cyb_ame2 (C. americana)	1
				Can_ore6 (C. oregonensis)	3		Asp_rub1 (A. ruber)	2
							Tal_sp1 (Talaromyces sp.)	3
							Cla_cld1 (C. cladosporioides)	1
Can_rai2 (Candida railenensis)	20	3	9	Yam_mx2 (Y. mexicana)	3	11	Can_sp1 (Candida sp.)	3	5.70293	74	0.143831	0.684211	0.157135	0.32
				Yam_ten1 (Y. tenuis)	3		Mey_gui1 (M. guilliermondii)	1
				Kur_mol1 (K. molischiana)	3		Yam_mx1 (Y. mexicana)	1
				Oga_pin4 (O. pini)	3		Nak_sp1 (Nakazawaea sp.)	3
				Can_pic6 (C. piceae)	1		Nak_amb1 (N. ambrosiae)	3
				Can_pic1 (C. piceae)	1		Nak_sp3 (Nakazawaea sp.)	3
				Cla_cld2 (C. cladosporioides)	3		Nak_hol1 (N. holstii)	1
				Cla_cld3 (C. cladosporioides)	3		Pet_tol1 (P. toletana)	3
				Can_ore6 (C. oregonensis)	3		Oga_pin2 (O. pini)	3
							Can_ore1 (C. oregonensis)	3
							Can_rai1 (C. railenensis)	3
Can_pic8 (Candida piceae)	31	1	13	Mey_gui1 (M. guilliermondii)	1	13	Can_sp1 (Candida sp.)	3	55.6089	341	0.193184	0.473118	-0.723923	0.532778
				Can_vri1 (C. vrieseae)	3		Yam_mx1 (Y. mexicana)	3
				Can_gor1 (C. gorgasii)	3		Yam_mx2 (Y. mexicana)	3
				Nak_sp4 (Nakazawaea sp.)	0		Yam_ten1 (Y. tenuis)	3
				Nak_amb1 (N. ambrosiae)	3		Nak_sp1 (Nakazawaea sp.)	3
				Nak_hol1 (N. holstii)	1		Can_nit1 (C. nitratophila)	3
				Pet_tol1 (P. toletana)	3		Oga_pin1 (O. pini)	1
				Kur_mol1 (K. molischiana)	3		Can_pic1 (C. piceae)	1
				Oga_pin4 (O. pini)	3		Cla_cld1 (C. cladosporioides)	1
				Can_ara1 (C. arabinofermentans)	3		Cla_cld2 (C. cladosporioides)	3
				Can_pic18 (C. piceae)	0		Cla_cld3 (C. cladosporioides)	3
				Can_pic10 (C. piceae)	1		Can_ore2 (C. oregonensis)	2
				Rho_muc1 (R. mucilaginosa)	2		Can_ore6 (C. oregonensis)	3
				Pen_cor1 (P. corylophilum)	3
				Tal_sp1 (Talaromyces sp.)	3
				Tal_sp2 (Talaromyces sp.)	3
				Sor_sp1 (Sorocybe sp.)	2
				Can_ore1 (C. oregonensis)	3
Can_sp1 (Candida sp.)	30	3	12	Yam_mx1 (Y. mexicana)	3	18	Mey_gui1 (M. guilliermondii)	1	28.5903	261	0.192208	0.494253	1.33565	0.437778
				Can_gor1 (C. gorgasii)	3		Yam_mx2 (Y. mexicana)	3
				Kur_mol1 (K. molischiana)	3		Yam_ten1 (Y. tenuis)	3
				Cyb_ame2 (C. americana)	1		Nak_sp3 (Nakazawaea sp.)	3
				Oga_pin4 (O. pini)	3		Nak_hol1 (N. holstii)	1
				Can_ara1 (C. arabinofermentans)	3		Pet_tol1 (P. toletana)	3
				Can_pic6 (C. piceae)	1		Oga_pin1 (O. pini)	1
				Cyb_ame3 (C. americana)	3		Oga_pin2 (O. pini)	3
				Tal_sp1 (Talaromyces sp.)	3		Pen_cor1 (P. corylophilum)	3
				Cla_sp1 (Cladosporium sp.)	3		Tal_sp2 (Talaromyces sp.)	3
				The_bal1 (T. balaustiformis)	3		Cla_cld1 (C. cladosporioides)	1
				Can_ore1 (C. oregonensis)	3		Cla_cld3 (C. cladosporioides)	3
							Can_ore6 (C. oregonensis)	3
							Can_ore4 (C. oregonensis)	1
							Can_rai1 (C. railenensis)	3
							Can_rai2 (C. railenensis)	3
							Can_pic8 (C. piceae)	1
Can_par2 (Candida parapsilosis)	11	0	6	Mey_gui1 (M. guilliermondii)	1	5	Nak_sp4 (Nakazawaea sp.)	0	17.6719	106	0.0388091	0.436364	1.60357	0.628099
				Oga_pin1 (O. pini)	1		Kur_mol3 (K. molischiana)	0
				Can_sit1 (C. sithepensis)	0		Asp_rub1 (A. ruber)	2
				Can_pic18 (C. piceae)	0		Sor_sp1 (Sorocybe sp.)	2
				Rho_muc1 (R. mucilaginosa)	2		Cla_sp3 (Cladosporium sp.)	2
				Can_ore2 (C. oregonensis)	2
Mey_gui1 (Meyerozyma guilliermondii)	33	1	15	Yam_mx1 (Y. mexicana)	3	18	Gro_tar1 (G. tartarivorans)	2	84.3364	384	0.191609	0.424242	0.0517088	0.639118
				Can_gor1 (C. gorgasii)	3		Yam_ten1 (Y. tenuis)	3
				Nak_sp3 (Nakazawaea sp.)	3		Nak_amb1 (N. ambrosiae)	3
				Oga_pin1 (O. pini)	1		Kur_mol1 (K. molischiana)	3
				Oga_pin4 (O. pini)	3		Kur_mol4 (K. molischiana)	1
				Can_ara1 (C. arabinofermentans)	3		Cyb_ame2 (C. americana)	1
				Can_pic3 (C. piceae)	2		Oga_pin5 (O. pini)	1
				Can_pic18 (C. piceae)	0		Can_pic6 (C. piceae)	1
				Can_pic1 (C. piceae)	1		Tal_sp2 (Talaromyces sp.)	3
				Sor_sp1 (Sorocybe sp.)	2		Cla_cld2 (C. cladosporioides)	3
				Cla_sp1 (Cladosporium sp.)	3		Cla_cld3 (C. cladosporioides)	3
				Can_pic8 (C. piceae)	1		Tri_vir1 (T. viride)	1
				Can_par2 (C. parapsilosis)	0		Can_ore2 (C. oregonensis)	2
							Can_ore6 (C. oregonensis)	3
							Can_rai1 (C. railenensis)	3
							Can_rai2 (C. railenensis)	3
							Can_sp1 (Candida sp.)	3
Yam_mx1 (Yamadazyma mexicana)	27	3	14	Yam_ten1 (Y. tenuis)	3	13	Can_vri1 (C. vrieseae)	3	14.4406	163	0.18838	0.612536	0.628539	0.444444
				Nak_amb1 (N. ambrosiae)	3		Can_gor1 (C. gorgasii)	3
				Nak_sp3 (Nakazawaea sp.)	3		Kur_mol1 (K. molischiana)	3
				Nak_hol1 (N. holstii)	1		Cyb_ame2 (C. americana)	1
				Cyb_ame1 (C. americana)	1		Oga_pin2 (O. pini)	3
				Cyb_ame4 (C. americana)	1		Oga_pin4 (O. pini)	3
				Oga_pin1 (O. pini)	1		Tal_sp1 (Talaromyces sp.)	3
				Can_ara1 (C. arabinofermentans)	3		Cla_sp1 (Cladosporium sp.)	3
				Can_pic10 (C. piceae)	1		Cla_cld2 (C. cladosporioides)	3
				Can_pic6 (C. piceae)	1		Cla_cld3 (C. cladosporioides)	3
				Tal_sp2 (Talaromyces sp.)	3		Can_rai1 (C. railenensis)	3
				Can_ore6 (C. oregonensis)	3		Can_rai2 (C. railenensis)	3
				Can_sp1 (Candida sp.)	3		Can_pic8 (C. piceae)	1
				Mey_gui1 (M. guilliermondii)	1
Gro_tar1 (Groenewaldozyma tartarivorans)	10	2	5	Oga_pin1 (O. pini)	1	5	Nak_hol1 (N. holstii)	1	5.50603	50	0.0429114	0.444444	-0.408248	0.62
				Can_pic18 (C. piceae)	0		Can_sit1 (C. sithepensis)	0
				Sor_sp1 (Sorocybe sp.)	2		Rho_muc1 (R. mucilaginosa)	2
				Cla_sp3 (Cladosporium sp.)	2		Can_ore2 (C. oregonensis)	2
							Mey_gui1 (M. guilliermondii)	1
Yam_mx2 (Yamadazyma mexicana)	16	3	5	Can_vri1 (C. vrieseae)	3	11	Yam_ten1 (Y. tenuis)	3	2.68688	40	0.112731	0.7	-1.02138	0.460938
				Nak_amb1 (N. ambrosiae)	3		Nak_sp1 (Nakazawaea sp.)	3
				Oga_pin2 (O. pini)	3		Nak_sp3 (Nakazawaea sp.)	3
				Can_pic10 (C. piceae)	1		Can_pic6 (C. piceae)	1
				Can_rai2 (C. railenensis)	3		Asp_rub1 (A. ruber)	2
							Tal_sp1 (Talaromyces sp.)	3
							Cla_cld1 (C. cladosporioides)	1
							Cla_cld2 (C. cladosporioides)	3
							Can_rai1 (C. railenensis)	3
							Can_pic8 (C. piceae)	1
							Can_sp1 (Candida sp.)	3
Can_vri1 (Candida vrieseae)	33	3	17	Yam_ten1 (Y. tenuis)	3	16	Can_gor1 (C. gorgasii)	3	36.5397	338	0.209178	0.492424	1.33565	0.499541
				Nak_sp1 (Nakazawaea sp.)	3		Nak_amb1 (N. ambrosiae)	3
				Nak_sp3 (Nakazawaea sp.)	3		Nak_hol1 (N. holstii)	1
				Oga_pin4 (O. pini)	3		Pet_tol1 (P. toletana)	3
				Can_ara1 (C. arabinofermentans)	3		Cyb_ame1 (C. americana)	1
				Can_pic10 (C. piceae)	1		Cyb_ame4 (C. americana)	1
				Can_pic1 (C. piceae)	1		Can_nit1 (C. nitratophila)	3
				Rho_muc1 (R. mucilaginosa)	2		Oga_pin1 (O. pini)	1
				Pen_cor1 (P. corylophilum)	3		Oga_pin2 (O. pini)	3
				Cla_cld1 (C. cladosporioides)	1		Can_pic6 (C. piceae)	1
				Tal_sp2 (Talaromyces sp.)	3		Cla_sp1 (Cladosporium sp.)	3
				Cla_cld2 (C. cladosporioides)	3		Tal_sp1 (Talaromyces sp.)	3
				Can_ore2 (C. oregonensis)	2		Cla_cld3 (C. cladosporioides)	3
				Can_ore6 (C. oregonensis)	3		Can_ore1 (C. oregonensis)	3
				Can_ore4 (C. oregonensis)	1		Can_rai1 (C. railenensis)	3
				Can_pic8 (C. piceae)	1		Yam_mx1 (Y. mexicana)	3
				Yam_mx2 (Y. mexicana)	3
Can_gor1 (Candida gorgasii)	21	3	11	Nak_amb1 (N. ambrosiae)	3	10	Tal_sp2 (Talaromyces sp.)	3	3.49989	51	0.157753	0.757143	0.157135	0.362812
				Nak_sp3 (Nakazawaea sp.)	3		Cla_sp1 (Cladosporium sp.)	3
				Kur_mol1 (K. molischiana)	3		Cla_cld3 (C. cladosporioides)	3
				Oga_pin1 (O. pini)	1		Cla_cld2 (C. cladosporioides)	3
				Oga_pin4 (O. pini)	3		Yam_mx1 (Y. mexicana)	3
				Can_ara1 (C. arabinofermentans)	3		Can_vri1 (C. vrieseae)	3
				Tal_sp1 (Talaromyces sp.)	3		Pet_tol1 (P. toletana)	3
				Can_ore6 (C. oregonensis)	3		Cyb_ame2 (C. americana)	1
				Can_pic8 (C. piceae)	1		Can_pic1 (C. piceae)	1
				Can_sp1 (Candida sp.)	3		Pen_cor1 (P. corylophilum)	3
				Mey_gui1 (M. guilliermondii)	1
Yam_ten1 (Yamadazyma tenuis)	26	3	12	Nak_sp1 (Nakazawaea sp.)	3	14	Nak_sp3 (Nakazawaea sp.)	3	19.936	153	0.179923	0.6	0.864242	0.411243
				Nak_amb1 (N. ambrosiae)	3		Kur_mol1 (K. molischiana)	3
				Can_nit1 (C. nitratophila)	3		Oga_pin4 (O. pini)	3
				Oga_pin1 (O. pini)	1		Can_ara1 (C. arabinofermentans)	3
				Can_pic3 (C. piceae)	2		Can_pic6 (C. piceae)	1
				Tal_sp1 (Talaromyces sp.)	3		Can_pic1 (C. piceae)	1
				Cla_sp1 (Cladosporium sp.)	3		Pen_cor1 (P. corylophilum)	3
				Can_ore1 (C. oregonensis)	3		Tal_sp2 (Talaromyces sp.)	3
				Can_ore4 (C. oregonensis)	1		Cla_cld2 (C. cladosporioides)	3
				Can_rai2 (C. railenensis)	3		Cla_cld3 (C. cladosporioides)	3
				Yam_mx1 (Y. mexicana)	3		Can_pic8 (C. piceae)	1
				Can_vri1 (C. vrieseae)	3		Can_sp1 (Candida sp.)	3
							Mey_gui1 (M. guilliermondii)	1
							Yam_mx2 (Y. mexicana)	3
Nak_sp1 (Nakazawaea sp.)	22	3	12	Cyb_ame2 (C. americana)	1	10	Nak_sp3 (Nakazawaea sp.)	3	14.0157	131	0.139901	0.515152	-0.31427	0.491736
				Oga_pin1 (O. pini)	1		Kur_mol1 (K. molischiana)	3
				Can_pic10 (C. piceae)	1		Oga_pin2 (O. pini)	3
				Can_pic6 (C. piceae)	1		Asp_rub1 (A. ruber)	2
				Cla_cld3 (C. cladosporioides)	3		Tal_sp1 (Talaromyces sp.)	3
				Can_ore1 (C. oregonensis)	3		Cla_cld1 (C. cladosporioides)	1
				Can_ore4 (C. oregonensis)	1		The_bal1 (T. balaustiformis)	3
				Can_vri1 (C. vrieseae)	3		Can_rai2 (C. railenensis)	3
				Yam_ten1 (Y. tenuis)	3		Can_pic8 (C. piceae)	1
				Cyb_ame3 (C. americana)	3		Yam_mx2 (Y. mexicana)	3
				Pen_cor1 (P. corylophilum)	3
				Tal_sp2 (Talaromyces sp.)	3
Nak_sp4 (Nakazawaea sp.)	9	0	4	Oga_pin5 (O. pini)	1	5	Nak_hol1 (N. holstii)	1	4.88283	31	0.0309721	0.5	0.267261	0.666667
				Can_ore2 (C. oregonensis)	2		Can_sit1 (C. sithepensis)	0
				Can_pic8 (C. piceae)	1		Can_pic18 (C. piceae)	0
				Rho_muc1 (R. mucilaginosa)	2		Sor_sp1 (Sorocybe sp.)	2
							Can_par2 (C. parapsilosis)	0
Nak_amb1 (Nakazawaea ambrosiae)	29	3	15	Nak_sp3 (Nakazawaea sp.)	3	14	Nak_hol1 (N. holstii)	1	17.4984	202	0.198356	0.573892	0.864242	0.473246
				Pet_tol1 (P. toletana)	3		Kur_mol1 (K. molischiana)	3
				Cyb_ame2 (C. americana)	1		Can_ara1 (C. arabinofermentans)	3
				Oga_pin1 (O. pini)	1		Can_pic6 (C. piceae)	1
				Oga_pin2 (O. pini)	3		Asp_rub1 (A. ruber)	2
				Oga_pin4 (O. pini)	3		Pen_cor1 (P. corylophilum)	3
				Can_pic10 (C. piceae)	1		Tal_sp1 (Talaromyces sp.)	3
				Can_pic1 (C. piceae)	1		Tal_sp2 (Talaromyces sp.)	3
				Cla_sp1 (Cladosporium sp.)	3		Cla_cld1 (C. cladosporioides)	1
				Cla_cld3 (C. cladosporioides)	3		Can_ore6 (C. oregonensis)	3
				Can_pic8 (C. piceae)	1		Can_rai1 (C. railenensis)	3
				Yam_mex1 (Y. mexicana)	3		Can_rai2 (C. railenensis)	3
				Yam_mex2 (Y. mexicana)	3		Mey_gui1 (M. guilliermondii)	1
				Can_gor1 (C. gorgasii)	3		Can_vri1 (C. vrieseae)	3
				Yam_ten1 (Y. tenuis)	3
Nak_sp3 (Nakazawaea sp.)	27	3	10	Kur_mol1 (K. molischiana)	3	17	Cyb_ame1 (C. americana)	1	16.8573	160	0.18189	0.581197	0.864242	0.436214
				Pen_cor1 (P. corylophilum)	3		Cyb_ame4 (C. americana)	1
				Tal_sp1 (Talaromyces sp.)	3		Oga_pin1 (O. pini)	1
				Tal_sp2 (Talaromyces sp.)	3		Oga_pin2 (O. pini)	3
				Can_ore2 (C. oregonensis)	2		Can_pic6 (C. piceae)	1
				Mey_gui1 (M. guilliermondii)	1		Can_pic1 (C. piceae)	1
				Yam_mx1 (Y. mexicana)	3		Cla_cld1 (C. cladosporioides)	1
				Can_vri1 (C. vrieseae)	3		Cla_sp1 (Cladosporium sp.)	3
				Can_gor1 (C. gorgasii)	3		Cla_cld2 (C. cladosporioides)	3
				Nak_amb1 (N. ambrosiae)	3		Cla_cld3 (C. cladosporioides)	3
							Can_ore1 (C. oregonensis)	3
							Can_ore6 (C. oregonensis)	3
							Can_rai2 (C. railenensis)	3
							Can_sp1 (Candida sp.)	3
							Yam_mx2 (Y. mexicana)	3
							Yam_ten1 (Y. tenuis)	3
							Nak_sp1 (Nakazawaea sp.)	3
Nak_hol1 (Nakazawaea holstii)	23	1	10	Kur_mol1 (K. molischiana)	3	1	Pet_tol1 (P. toletana)	3	69.0825	413	0.134562	0.442688	-1.49955	0.574669
				Kur_mol3 (K. molischiana)	0		Can_sit1 (C. sithepensis)	0
				Cyb_ame2 (C. americana)	1		Can_pic1 (C. piceae)	1
				Can_nit1 (C. nitratophila)	3		Rho_muc1 (R. mucilaginosa)	2
				Oga_pin4 (O. pini)	3		Cla_cld2 (C. cladosporioides)	3
				Can_ara1 (C. arabinofermentans)	3		Cla_cld3 (C. cladosporioides)	3
				Oga_pin5 (O. pini)	1		Can_ore1 (C. oregonensis)	3
				Cla_sp1 (Cladosporium sp.)	3		Can_rai2 (C. railenensis)	3
				Can_pic8 (C. piceae)	1		Can_sp1 (Candida sp.)	3
				Yam_mx1 (Y. mexicana)	3		Gro_tar1 (G. tartarivorans)	2
							Can_vri1 (C. vrieseae)	3
							Nak_sp4 (Nakazawaea sp.)	0
							Nak_amb1 (N. ambrosiae)	3
Pet_tol1 (Peterozyma toletana)	16	3	7	Kur_mol1 (K. molischiana)	3	9	Can_pic1 (C. piceae)	1	2.34383	36	0.118814	0.775	-0.785674	0.398438
				Oga_pin4 (O. pini)	3		Cla_cld2 (C. cladosporioides)	3
				Can_ara1 (C. americana)	3		Cla_cld3 (C. cladosporioides)	3
				Rho_muc1 (R. mucilaginosa)	2		Can_rai1 (C. railenensis)	3
				Can_ore6 (C. oregonensis)	3		Can_rai2 (C. railenensis)	3
				Can_pic8 (C. piceae)	1		Can_sp1 (Candida sp.)	3
				Nak_amb1 (N. ambrosiae)	3		Can_vri1 (C. vrieseae)	3
							Can_gor1 (C. gorgasii)	3
							Nak_hol1 (N. holstii)	1
Kur_mol1 (Kuraishia molischiana)	28	3	17	Cyb_ame1 (C. americana)	1	11	Can_nit1 (C. nitratophila)	3	29.9404	260	0.176916	0.465608	0.864242	0.456633
				Cyb_ame4 (C. americana)	1		Oga_pin4 (O. pini)	3
				Oga_pin1 (O. pini)	1		Can_ara1 (C. arabinofermentans)	3
				Oga_pin2 (O. pini)	3		Cla_sp3 (Cladosporium sp.)	2
				Can_pic1 (C. piceae)	1		The_bal1 (T. balaustiformis)	3
				Cyb_ame3 (C. americana)	3		Can_ore6 (C. oregonensis)	3
				Pen_cor1 (P. corylophilum)	3		Mey_gui1 (M. guilliermondii)	1
				Cla_cld2 (C. cladosporioides)	3		Yam_mx1 (Y. mexicana)	3
				Can_ore4 (C. oregonensis)	1		Yam_ten1 (Y. tenuis)	3
				Can_rai1 (C. railenensis)	3		Nak_sp1 (Nakazawaea sp.)	3
				Can_rai2 (C. railenensis)	3		Nak_amb1 (N. ambrosiae)	3
				Can_pic8 (C. piceae)	1
				Can_sp1 (Candida sp.)	3
				Can_gor1 (C. gorgasii)	3
				Nak_sp3 (Nakazawaea sp.)	3
				Nak_hol1 (N. holstii)	1
				Pet_tol1 (P. toletana)	3
Kur_mol4 (Kuraishia molischiana)	7	1	1	Cyb_ame2 (C. americana)	1	6	Oga_pin5 (O. pini)		0.316468	3	0.0410007	0.857143	-0.336107	0
							Can_pic10 (C. piceae)	1
							Can_pic6 (C. piceae)	1
							Can_pic1 (C. piceae)	1
							Tri_vir1 (T. viride)	1
							Mey_gui1 (M. guilliermondii)	1
Kur_mol3 (Kuraishia molischiana)	3	0	2	Nak_hol1 (N. holstii)	1	1	Can_par2 (C. parapsilosis)	0	0.299432	3	0.0086335	0.666667	-1.06904	0.444444
				Can_sit1 (C. sithepensis)	0
Cyb_ame1 (Cyberlindnera americana)	13	1	3	Cla_cld3 (C. cladosporioides)	3	10	Cyb_ame2 (C. americana)	1	8.5501	93	0.0807581	0.461538	-1.11174	0.674556
				Yam_mx1 (Y. mexicana)	3		Can_sit1 (C. sithepensis)	0
				Kur_mol1 (K. molischiana)	3		Can_pic6 (C. piceae)	1
							Can_pic1 (C. piceae)	1
							Sor_sp1 (Sorocybe sp.)	2
							Cla_cld1 (C. cladosporioides)	1
							Tri_vir1 (T. viride)	1
							Can_ore2 (C. oregonensis)	2
							Can_vri1 (C. vrieseae)	3
							Nak_sp3 (Nakazawaea sp.)	3
Cyb_ame4 (Cyberlindnera americana)	12	1	3	Cla_cld3 (C. cladosporioides)	3	9	Cyb_ame2 (C. americana)	1	6.22896	82	0.0810371	0.530303	-1.11174	0.638889
				Yam_mex1 (Y. mexicana)	3		Can_sit1 (C. sithepensis)	0
				Kur_mol1 (K. molischiana)	3		Can_pic10 (C. piceae)	1
							Can_pic6 (C. piceae)	1
							Can_pic1 (C. piceae)	1
							Cla_cld1 (C. cladosporioides)	1
							Can_ore2 (C. oregonensis)	2
							Can_vri1 (C. vrieseae)	3
							Nak_sp3 (Nakazawaea sp.)	3
Cyb_ame2 (Cyberlindnera americana)	26	1	9	Can_ara1 (C. arabinofermentans)	3	17	Oga_pin1 (O. pini)	1	32.5967	225	0.1584	0.44	1.60297	0.497041
				Oga_pin5 (O. pini)	1		Oga_pin4 (O. pini)	3
				Can_ore6 (C. oregonensis)	3		Can_pic10 (C. piceae)	1
				Can_ore4 (C. oregonensis)	1		Can_pic6 (C. piceae)	1
				Can_sp1 (Candida sp.)	3		Can_pic1 (C. piceae)	1
				Nak_sp1 (Nakazawaea sp.)	3		Cyb_ame3 (C. americana)	3
				Nak_amb1 (N. ambrosiae)	3		Pen_cor1 (P. corylophilum)	3
				Nak_hol1 (N. holstii)	1		Cla_cld1 (C. cladosporioides)	1
				Kur_mol4 (K. molischiana)	1		Cla_sp1 (Cladosporium sp.)	3
							Cla_cld2 (C. cladosporioides)	3
							The_bal1 (T. balaustiformis)	3
							Can_rai1 (C. railenensis)	3
							Mey_gui1 (M. guilliermondii)	1
							Yam_mx1 (Y. mexicana)	3
							Can_gor1 (C. gorgasii)	3
							Cyb_ame1 (C. americana)	1
							Cyb_ame4 (C. americana)	1
Can_nit1 (Candida nitratophila)	10	3	5	Oga_pin4 (O. pini)	3	5	Cla_cld3 (C. cladosporioides)	3	0.500155	9	0.0734662	0.822222	-1.96419	0.42
				Can_ara1 (C. arabinofermentans)	3		Can_ore4 (C. oregonensis)	1
				Can_ore1 (C. oregonensis)	3		Can_pic8 (C. piceae)	1
				Yam_ten1 (Y. tenuis)	3		Can_vri1 (C. vrieseae)	3
				Nak_hol1 (N. holstii)	1		Kur_mol1 (K. molischiana)	3
Oga_pin1 (Ogataea pini)	26	1	12	Can_pic10 (C. piceae)	1	14	Cyb_ame3 (C. americana)	3	28.7975	198	0.172123	0.541538	-0.336107	0.54142
				Can_pic1 (C. piceae)	1		Tal_sp1 (Talaromyces sp.)	3
				Can_ore6 (C. oregonensis)	3		Tal_sp2 (Talaromyces sp.)	3
				Can_par2 (C. parapsilosis)	0		Cla_sp1 (Cladosporium sp.)	3
				Mey_gui1 (M. guilliermondii)	1		Cla_cld2 (C. cladosporioides)	3
				Yam_mex1 (Y. mexicana)	3		Cla_cld3 (C. cladosporioides)	3
				Gro_tar1 (G. tartarivorans)	2		Cla_sp3 (Cladosporium sp.)	2
				Can_gor1 (C. gorgasii)	3		Tri_vir1 (T. viride)	1
				Yam_ten1 (Y. tenuis)	3		Can_ore4 (C. oregonensis)	1
				Nak_sp1 (Nakazawaea sp.)	3		Can_pic8 (C. piceae)	1
				Nak_amb1 (N. ambrosiae)	3		Can_sp1 (Candida sp.)	3
				Kur_mol1 (K. molischiana)	3		Can_vri1 (C. vrieseae)	3
							Nak_sp3 (Nakazawaea sp.)	3
							Cyb_ame2 (C. americana)	1
Oga_pin2 (Ogataea pini)	17	3	6	Asp_rub1 (A. ruber)	2	11	Can_pic6 (C. piceae)	1	4.53011	55	0.120816	0.647059	-0.549972	0.387543
				Can_ore2 (C. oregonensis)	2		Can_pic1 (C. piceae)	1
				Can_rai1 (C. railenensis)	3		Cla_cld2 (C. cladosporioides)	3
				Yam_mx2 (Y. mexicana)	3		Cla_cld3 (C. cladosporioides)	3
				Nak_amb1 (N. ambrosiae)	3		Can_ore1 (C. oregonensis)	3
				Kur_mol1 (K. molischiana)	3		Can_rai2 (C. railenensis)	3
							Can_sp1 (Candida sp.)	3
							Yam_mx1 (Y. mexicana)	3
							Can_vri1 (C. vrieseae)	3
							Nak_sp1 (Nakazawaea sp.)	3
							Nak_sp3 (Nakazawaea sp.)	3
Oga_pin4 (Ogataea pini)	23	3	15	Can_pic1 (C. piceae)	1	8	Rho_muc1 (R. mucilaginosa)	2	8.67386	114	0.16305	0.660079	0.157135	0.446125
				Cla_cld2 (C. cladosporioides)	3		Cla_sp1 (Cladosporium sp.)	3
				Cla_cld3 (C. cladosporioides)	3		Can_ore1 (C. oregonensis)	3
				Can_ore4 (C. oregonensis)	1		Can_ore6 (C. oregonensis)	3
				Can_rai1 (C. railenensis)	3		Yam_mx1 (Y. mexicana)	3
				Can_rai2 (C. railenensis)	3		Yam_ten1 (Y. tenuis)	3
				Can_pic8 (C. piceae)	1		Kur_mol1 (K. molischiana)	3
				Can_sp1 (Candida sp.)	3		Cyb_ame2 (C. americana)	1
				Mey_gui1 (M. guilliermondii)	1
				Can_vri1 (C. vrieseae)	3
				Can_gor1 (C. gorgasii)	3
				Nak_amb1 (N. ambrosiae)	3
				Nak_hol1 (N. holstii)	1
				Pet_tol1 (P. toletana)	3
				Can_nit1 (C. nitratophila)	3
Can_ara1	21	3	16	Can_pic1 (C. piceae)	1	5	Can_ore1 (C. oregonensis)	3	7.0881	97	0.150026	0.657143	-0.31427	0.471655
				Rho_muc1 (R. mucilaginosa)	2		Can_ore4 (C. oregonensis)	1
				Cla_sp1 (Cladosporium sp.)	3		Yam_ten1 (Y. tenuis)	3
				Cla_cld2 (C. cladosporioides)	3		Nak_amb1 (N. ambrosiae)	3
				Cla_cld3 (C. cladosporioides)	3		Kur_mol1 (K. molischiana)	3
				Can_rai1 (C. railenensis)	3
				Can_pic8 (C. piceae)	1
				Can_sp1 (Candida sp.)	3
				Mey_gui1 (M. guilliermondii)	1
				Yam_mx1 (Y. mexicana)	3
				Can_vri1 (C. vrieseae)	3
				Can_gor1 (C. gorgasii)	3
				Nak_hol1 (N. holstii)	1
				Pet_tol1 (P. toletana)	3
				Cyb_ame2 (C. americana)	1
				Can_nit1 (C. nitratophila)	3
Can_sit1 (Candida sithepensis)	9	0	3	Oga_pin5 (O. pini)	1	6	Can_ore4 (C. oregonensis)	1	11.692	54	0.026468	0.194444	0.267261	0.567901
				Can_par2 (C. parapsilosis)	0		Gro_tar1 (G. tartarivorans)	2
				Kur_mol3 (K. molischiana)	0		Nak_sp4 (Nakazawaea sp.)	0
							Nak_hol1 (N. holstii)	1
							Cyb_ame1 (C. americana)	1
							Cyb_ame4 (C. americana)	1
Can_pic3 (Candida piceae)	8	2	3	Can_ore2 (C. oregonensis)	2	5	Can_pic18 (C. piceae)	0	1.60377	14	0.0362915	0.607143	-0.408248	0.5625
				Mey_gui1 (M. guilliermondii)	1		Rho_muc1 (R. mucilaginosa)	2
				Yam_ten1 (Y. tenuis)	3		Asp_rub1 (A. ruber)	2
							Sor_sp1 (Sorocybe sp.)	2
							Cla_sp3 (Cladosporium sp.)	2
Oga_pin5 (Ogataea pini)	10	1	5	Can_pic10 (C. piceae)	1	5	Can_pic6 (C. piceae)	1	10.3948	63	0.0443034	0.422222	-0.336107	0.46
				Nak_sp4 (Nakazawaea sp.)	0		Cla_sp3 (Cladosporium sp.)	2
				Nak_hol1 (N. holstii)	1		Tri_vir1 (T. viride)	1
				Cyb_ame2 (C. americana)	1		Mey_gui1 (M. guilliermondii)	1
				Can_sit1 (C. sithepensis)	0		Kur_mol4 (K. molischiana)	1
Can_pic18 (Candida piceae)	9	0	4	Can_ore2 (C. oregonensis)	2	5	Asp_rub1 (A. ruber)	2	2.15049	21	0.0340312	0.666667	-1.06904	0.592593
				Can_pic8 (C. piceae)	1		Sor_sp1 (Sorocybe sp.)	2
				Mey_gui1 (M. guilliermondii)	1		Can_par2 (C. parapsilosis)	0
				Gro_tar1 (G. tartarivorans)	2		Nak_sp4 (Nakazawaea sp.)	0
							Can_pic3 (C. piceae)	2
Can_pic10 (Candida piceae)	22	1	15	Cyb_ame3 (C. americana)	3	7	Can_pic6 (C. piceae)	1	21.6999	154	0.133959	0.47619	0.82734	0.578512
				Asp_rub1 (A. ruber)	2		Can_pic1 (C. piceae)	1
				Tal_sp1 (Talaromyces sp.)	3		Tri_vir1 (T. viride)	1
				Sor_sp1 (Sorocybe sp.)	2		Can_ore4 (C. oregonensis)	1
				Cla_cld2 (C. cladosporioides)	3		Kur_mol4 (K. molischiana)	1
				Cla_cld3 (C. cladosporioides)	3		Cyb_ame4 (C. americana)	1
				Can_rai1 (C. railenensis)	3		Cyb_ame2 (C. americana)	1
				Can_pic8 (C. piceae)	1
				Yam_mx1 (Y. mexicana)	3
				Yam_mx2 (Y. mexicana)	3
				Can_vri1 (C. vrieseae)	3
				Nak_sp1 (Nakazawaea sp.)	3
				Nak_amb1 (N. ambrosiae)	3
				Oga_pin1 (O. pini)	1
				Oga_pin5 (O. pini)	1
Can_pic6 (Candida piceae)	28	1	9	Can_pic1 (C. piceae)	1	19	Asp_rub1 (A. ruber)	2	36.3774	238	0.16589	0.465608	1.21516	0.584184
				Sor_sp1 (Sorocybe sp.)	2		Cla_cld1 (C. cladosporioides)	1
				Cla_cld2 (C. cladosporioides)	3		Cla_cld3 (C. cladosporioides)	3
				Can_ore1 (C. oregonensis)	3		Cla_sp3 (Cladosporium sp.)	2
				Can_rai2 (C. railenensis)	3		Tri_vir1 (T. viride)	1
				Can_sp1 (Candida sp.)	3		Can_ore4 (C. oregonensis)	1
				Yam_mx1 (Y. mexicana)	3		Mey_gui1 (M. guilliermondii)	1
				Nak_sp1 (Nakazawaea sp.)	3		Yam_mx2 (Y. mexicana)	3
				Cyb_ame3 (C. americana)	3		Can_vri1 (C. vrieseae)	3
							Yam_ten1 (Y. tenuis)	3
							Nak_amb1 (N. ambrosiae)	3
							Nak_sp3 (Nakazawaea sp.)	3
							Kur_mol4 (K. molischiana)	1
							Cyb_ame1 (C. americana)	1
							Cyb_ame4 (C. americana)	1
							Cyb_ame2 (C. americana)	1
							Oga_pin2 (O. pini)	3
							Oga_pin5 (O. pini)	1
							Can_pic10 (C. piceae)	1
Can_pic1 (Candida piceae)	33	1	15	Oga_pin4 (O. pini)	3	18	Oga_pin2 (O. pini)	3	48.6944	355	0.200669	0.456439	1.99079	0.595041
				Can_ara1 (C. arabinofermentans)	3		Can_pic10 (C. piceae)	1
				Asp_rub1 (A. ruber)	2		Can_pic6 (C. piceae)	1
				Sor_sp1 (Sorocybe sp.)	2		Rho_muc1 (R. mucilaginosa)	2
				Can_ore2 (C. oregonensis)	2		Cla_cld1 (C. cladosporioides)	1
				Can_ore6 (C. oregonensis)	3		Cla_sp1 (Cladosporium sp.)	3
				Can_ore4 (C. oregonensis)	1		Cla_cld3 (C. cladosporioides)	3
				Can_rai1 (C. railenensis)	3		Tri_vir1 (T. viride)	1
				Can_rai2 (C. railenensis)	3		Can_pic8 (C. piceae)	1
				Mey_gui1 (M. guilliermondii)	1		Can_gor1 (C. gorgasii)	3
				Can_vri1 (C. vrieseae)	3		Yam_ten1 (Y. tenuis)	3
				Nak_amb1 (N. ambrosiae)	3		Nak_sp3 (Nakazawaea sp.)	3
				Kur_mol1 (K. molischiana)	3		Nak_hol1 (N. holstii)	1
				Oga_pin1 (O. pini)	1		Pet_tol1 (P. toletana)	3
				Can_ore1 (C. oregonensis)	3		Kur_mol4 (K. molischiana)	1
							Cyb_ame1 (C. americana)	1
							Cyb_ame4 (C. americana)	1
							Cyb_ame2 (C. americana)	1
